# Supplementary material for: Examining socioeconomic status disparities in facility-based childbirth in Kenya: role of perceived need, accessibility, and quality of care
Source: BMC Pregnancy Childbirth. 2022 Nov 2;22:804. doi: 10.1186/s12884-022-05111-1 (PMC9628025; doi:10.1186/s12884-022-05111-1)
Supplement: Supplementary file 2 — Supplementary Material 2 [file 12884_2022_5111_MOESM2_ESM.xls]

## Sheet: Data_Supplementary_Document
Supplementary file 2: Quality of maternity care Data from Migori County, Kenya, N=1020
Age	delivery_hf	Education	Part_Occ	Wealth	Marital_status	paid_employment	anc_attendance	p_need	Literacy	p_fin_acc	p_physical_acc	Wealth_cat4	Parity	Prior_hfdel	p_provision_antenatal	p_experience
20 to 29 years	Health Facility	No school/Primary	Self-employed in petty trade/Self-employed small scale industry	Richest	Currently Married	Yes	1 Yes	20	Yes	2	4	Richer/Richest	2 to 3 prior births	Yes	9	18
30 to 48 years	Health Facility	College or above	Salaried worker	Richer	Currently Married	No	1 Yes	18	Yes	2	4	Richer/Richest	4+ prior births	Yes	11	18
20 to 29 years	Health Facility	No school/Primary	Agricultural labor/Casual labor	Middle	Currently Married	No	1 Yes	19	No	2	4	Middle	2 to 3 prior births	No	11	21
15 to 19 years	Health Facility	Post-primary/vocational/Secondary	Self-employed in petty trade/Self-employed small scale industry	Richer	Currently Married	No	1 Yes	18	Yes	3	5	Richer/Richest	0 to 1 prior birth	No	10	25
20 to 29 years	Health Facility	College or above	Salaried worker	Richest	Currently Married	Yes	1 Yes	20	Yes	4	3	Richer/Richest	0 to 1 prior birth	No	12	30
20 to 29 years	Health Facility	No school/Primary	No partner	Middle	Not Married	No	1 Yes	15	No	2	3	Middle	4+ prior births	Yes	9	18
20 to 29 years	Health Facility	Post-primary/vocational/Secondary	Salaried worker	Richest	Currently Married	No	1 Yes	16	Yes	4	4	Richer/Richest	0 to 1 prior birth	No	14	31
20 to 29 years	Health Facility	College or above	Salaried worker	Richer	Currently Married	Yes	1 Yes	20	Yes	2	4	Richer/Richest	2 to 3 prior births	Yes	11	19
20 to 29 years	Health Facility	Post-primary/vocational/Secondary	Salaried worker	Middle	Currently Married	No	1 Yes	15	Yes	4	4	Middle	2 to 3 prior births	Yes	13	23
20 to 29 years	Health Facility	No school/Primary	Agricultural labor/Casual labor	Poorest	Currently Married	No	1 Yes	20	Yes	5	6	Poorest	2 to 3 prior births	Yes	9	18
20 to 29 years	Health Facility	College or above	No partner	Richer	Not Married	No	1 Yes	13	Yes	2	2	Richer/Richest	0 to 1 prior birth	No	11	29
20 to 29 years	Health Facility	No school/Primary	Self-employed in petty trade/Self-employed small scale industry	Poorest	Currently Married	No	1 Yes	17	No	2	4	Poorest	4+ prior births	Yes	11	21
30 to 48 years	Health Facility	No school/Primary	Agricultural labor/Casual labor	Poorest	Currently Married	No	1 Yes	16	Yes	2	2	Poorest	4+ prior births	Yes	11	23
20 to 29 years	Health Facility	No school/Primary	No partner	Richest	Not Married	Yes	1 Yes	14	No	4	5	Richer/Richest	2 to 3 prior births	Yes	9	27
30 to 48 years	Health Facility	No school/Primary	Self-employed in petty trade/Self-employed small scale industry	Poorer	Currently Married	No	1 Yes	14	No	4	5	Poorer	2 to 3 prior births	No	9	28
20 to 29 years	Health Facility	Post-primary/vocational/Secondary	Salaried worker	Richest	Currently Married	No	1 Yes	15	Yes	4	3	Richer/Richest	0 to 1 prior birth	No	12	34
15 to 19 years	Health Facility	No school/Primary	No partner	Richest	Not Married	No	1 Yes	20	Yes	2	4	Richer/Richest	0 to 1 prior birth	No	10	16
20 to 29 years	Health Facility	Post-primary/vocational/Secondary	Self-employed in petty trade/Self-employed small scale industry	Richer	Currently Married	No	1 Yes	13	Yes	1	6	Richer/Richest	0 to 1 prior birth	No	11	22
30 to 48 years	Health Facility	No school/Primary	Agricultural labor/Casual labor	Poorer	Currently Married	No	1 Yes	19	Yes	3	5	Poorer	2 to 3 prior births	Yes	9	26
30 to 48 years	Home/Other	No school/Primary	No partner	Poorer	Not Married	No	1 Yes	14	Yes	2	2	Poorer	2 to 3 prior births	Yes	8	16
30 to 48 years	Health Facility	No school/Primary	Agricultural labor/Casual labor	Middle	Currently Married	No	1 Yes	17	No	2	3	Middle	4+ prior births	Yes	13	23
20 to 29 years	Health Facility	Post-primary/vocational/Secondary	Salaried worker	Poorest	Currently Married	No	1 Yes	18	Yes	3	4	Poorest	2 to 3 prior births	Yes	14	25
15 to 19 years	Health Facility	No school/Primary	Agricultural labor/Casual labor	Richest	Currently Married	No	1 Yes	18	No	4	4	Richer/Richest	2 to 3 prior births	Yes	10	28
20 to 29 years	Health Facility	Post-primary/vocational/Secondary	Self-employed in petty trade/Self-employed small scale industry	Richest	Currently Married	Yes	1 Yes	15	Yes	2	2	Richer/Richest	0 to 1 prior birth	No	12	24
20 to 29 years	Health Facility	No school/Primary	Agricultural labor/Casual labor	Poorer	Currently Married	No	1 Yes	20	Yes	2	5	Poorer	2 to 3 prior births	Yes	10	15
20 to 29 years	Health Facility	No school/Primary	Self-employed in petty trade/Self-employed small scale industry	Richest	Currently Married	No	1 Yes	18	Yes	4	4	Richer/Richest	4+ prior births	Yes	8	26
20 to 29 years	Health Facility	No school/Primary	Self-employed in petty trade/Self-employed small scale industry	Richer	Currently Married	No	1 Yes	18	Yes	3	6	Richer/Richest	2 to 3 prior births	Yes	13	20
30 to 48 years	Health Facility	No school/Primary	Self-employed in petty trade/Self-employed small scale industry	Richest	Currently Married	Yes	1 Yes	20	Yes	2	1	Richer/Richest	4+ prior births	Yes	5	7
15 to 19 years	Health Facility	No school/Primary	Agricultural labor/Casual labor	Middle	Currently Married	Yes	1 Yes	15	Yes	2	2	Middle	0 to 1 prior birth	No	13	35
15 to 19 years	Health Facility	Post-primary/vocational/Secondary	No partner	Richest	Not Married	No	1 Yes	9	Yes	4	6	Richer/Richest	0 to 1 prior birth	No	9	20
15 to 19 years	Health Facility	Post-primary/vocational/Secondary	No partner	Poorer	Not Married	No	1 Yes	10	Yes	2	3	Poorer	0 to 1 prior birth	No	10	23
20 to 29 years	Health Facility	No school/Primary	Salaried worker	Richer	Currently Married	No	1 Yes	18	Yes	4	4	Richer/Richest	0 to 1 prior birth	No	12	35
20 to 29 years	Health Facility	No school/Primary	Self-employed in petty trade/Self-employed small scale industry	Middle	Currently Married	Yes	1 Yes	20	Yes	3	4	Middle	2 to 3 prior births	No	11	19
30 to 48 years	Health Facility	College or above	Self-employed in petty trade/Self-employed small scale industry	Richest	Currently Married	Yes	1 Yes	20	Yes	2	3	Richer/Richest	2 to 3 prior births	Yes	12	32
20 to 29 years	Health Facility	Post-primary/vocational/Secondary	No partner	Richest	Not Married	No	1 Yes	20	Yes	2	4	Richer/Richest	2 to 3 prior births	Yes	14	13
20 to 29 years	Health Facility	No school/Primary	Self-employed in petty trade/Self-employed small scale industry	Middle	Currently Married	Yes	1 Yes	12	No	4	3	Middle	2 to 3 prior births	Yes	9	25
15 to 19 years	Health Facility	No school/Primary	No partner	Richest	Not Married	No	1 Yes	18	Yes	2	4	Richer/Richest	0 to 1 prior birth	No	11	22
30 to 48 years	Health Facility	No school/Primary	Agricultural labor/Casual labor	Middle	Currently Married	No	1 Yes	17	No	2	2	Middle	4+ prior births	Yes	12	33
15 to 19 years	Health Facility	No school/Primary	Agricultural labor/Casual labor	Richer	Currently Married	No	1 Yes	12	Yes	2	2	Richer/Richest	0 to 1 prior birth	No	14	35
20 to 29 years	Health Facility	No school/Primary	Salaried worker	Poorest	Currently Married	No	1 Yes	15	Yes	3	3	Poorest	4+ prior births	Yes	5	9
20 to 29 years	Health Facility	No school/Primary	Self-employed in petty trade/Self-employed small scale industry	Richest	Currently Married	No	1 Yes	15	Yes	2	6	Richer/Richest	4+ prior births	Yes	12	33
20 to 29 years	Health Facility	Post-primary/vocational/Secondary	Agricultural labor/Casual labor	Richer	Currently Married	No	1 Yes	15	Yes	2	4	Richer/Richest	0 to 1 prior birth	No	11	24
20 to 29 years	Health Facility	No school/Primary	Self-employed in petty trade/Self-employed small scale industry	Poorer	Currently Married	No	1 Yes	12	No	1	1	Poorer	2 to 3 prior births	No	11	29
30 to 48 years	Health Facility	No school/Primary	Self-employed in petty trade/Self-employed small scale industry	Richer	Currently Married	Yes	1 Yes	15	No	3	2	Richer/Richest	4+ prior births	No	13	24
15 to 19 years	Health Facility	Post-primary/vocational/Secondary	No partner	Richest	Not Married	No	1 Yes	14	Yes	2	4	Richer/Richest	0 to 1 prior birth	No	15	35
20 to 29 years	Health Facility	Post-primary/vocational/Secondary	No partner	Richest	Not Married	Yes	1 Yes	15	Yes	4	3	Richer/Richest	0 to 1 prior birth	No	11	22
20 to 29 years	Health Facility	No school/Primary	Agricultural labor/Casual labor	Poorer	Currently Married	No	1 Yes	19	Yes	2	4	Poorer	0 to 1 prior birth	No	11	30
15 to 19 years	Health Facility	No school/Primary	No partner	Richer	Not Married	No	1 Yes	17	Yes	3	4	Richer/Richest	0 to 1 prior birth	No	11	22
15 to 19 years	Health Facility	No school/Primary	Agricultural labor/Casual labor	Poorer	Currently Married	No	1 Yes	12	No	4	4	Poorer	0 to 1 prior birth	No	12	13
20 to 29 years	Home/Other	No school/Primary	Agricultural labor/Casual labor	Poorest	Currently Married	No	1 Yes	15	No	3	3	Poorest	2 to 3 prior births	No	8	23
30 to 48 years	Health Facility	No school/Primary	No partner	Poorest	Not Married	Yes	1 Yes	12	No	2	3	Poorest	4+ prior births	Yes	7	20
20 to 29 years	Health Facility	Post-primary/vocational/Secondary	No partner	Middle	Not Married	No	1 Yes	9	Yes	5	5	Middle	0 to 1 prior birth	No	10	22
20 to 29 years	Health Facility	No school/Primary	Agricultural labor/Casual labor	Richest	Currently Married	No	1 Yes	19	Yes	3	4	Richer/Richest	4+ prior births	Yes	10	24
15 to 19 years	Health Facility	No school/Primary	Self-employed in petty trade/Self-employed small scale industry	Richest	Currently Married	No	1 Yes	18	Yes	4	4	Richer/Richest	0 to 1 prior birth	No	11	31
20 to 29 years	Health Facility	No school/Primary	Agricultural labor/Casual labor	Richer	Currently Married	No	1 Yes	17	Yes	2	6	Richer/Richest	2 to 3 prior births	Yes	10	22
20 to 29 years	Health Facility	No school/Primary	Agricultural labor/Casual labor	Richest	Currently Married	No	1 Yes	17	Yes	3	4	Richer/Richest	2 to 3 prior births	Yes	10	26
20 to 29 years	Health Facility	Post-primary/vocational/Secondary	Self-employed in petty trade/Self-employed small scale industry	Poorest	Currently Married	No	1 Yes	12	Yes	2	2	Poorest	2 to 3 prior births	Yes	13	22
20 to 29 years	Health Facility	College or above	Salaried worker	Richest	Currently Married	No	1 Yes	16	No	2	1	Richer/Richest	2 to 3 prior births	Yes	12	14
20 to 29 years	Health Facility	No school/Primary	No partner	Middle	Not Married	Yes	1 Yes	18	No	3	4	Middle	0 to 1 prior birth	No	7	13
30 to 48 years	Health Facility	Post-primary/vocational/Secondary	No partner	Richest	Not Married	No	1 Yes	13	Yes	2	4	Richer/Richest	2 to 3 prior births	Yes	9	17
20 to 29 years	Home/Other	No school/Primary	Agricultural labor/Casual labor	Poorer	Currently Married	No	1 Yes	13	Yes	2	2	Poorer	2 to 3 prior births	Yes	9	31
30 to 48 years	Health Facility	College or above	Salaried worker	Richest	Currently Married	Yes	1 Yes	20	Yes	4	5	Richer/Richest	4+ prior births	Yes	13	38
30 to 48 years	Health Facility	Post-primary/vocational/Secondary	Agricultural labor/Casual labor	Middle	Currently Married	No	1 Yes	18	Yes	2	2	Middle	4+ prior births	Yes	6	22
20 to 29 years	Health Facility	College or above	No partner	Richest	Not Married	Yes	1 Yes	20	Yes	4	5	Richer/Richest	0 to 1 prior birth	No	14	33
30 to 48 years	Health Facility	No school/Primary	No partner	Poorest	Not Married	No	1 Yes	12	No	2	2	Poorest	4+ prior births	Yes	9	15
20 to 29 years	Health Facility	No school/Primary	Agricultural labor/Casual labor	Poorest	Currently Married	No	1 Yes	13	Yes	2	3	Poorest	2 to 3 prior births	Yes	8	19
30 to 48 years	Health Facility	No school/Primary	No partner	Middle	Not Married	Yes	1 Yes	15	Yes	2	4	Middle	4+ prior births	Yes	12	36
20 to 29 years	Health Facility	College or above	Salaried worker	Richest	Currently Married	Yes	1 Yes	17	Yes	4	5	Richer/Richest	0 to 1 prior birth	No	11	27
20 to 29 years	Home/Other	No school/Primary	Self-employed in petty trade/Self-employed small scale industry	Poorer	Currently Married	No	1 Yes	18	Yes	3	4	Poorer	4+ prior births	No	10	19
30 to 48 years	Health Facility	No school/Primary	No partner	Poorest	Not Married	No	1 Yes	11	Yes	1	1	Poorest	4+ prior births	Yes	8	15
30 to 48 years	Health Facility	No school/Primary	Self-employed in petty trade/Self-employed small scale industry	Poorer	Currently Married	No	1 Yes	15	No	2	2	Poorer	4+ prior births	No	11	15
30 to 48 years	Health Facility	Post-primary/vocational/Secondary	Salaried worker	Richest	Currently Married	No	1 Yes	13	No	2	4	Richer/Richest	2 to 3 prior births	Yes	15	25
20 to 29 years	Health Facility	College or above	Salaried worker	Richest	Currently Married	Yes	1 Yes	15	Yes	4	2	Richer/Richest	0 to 1 prior birth	No	10	19
20 to 29 years	Health Facility	Post-primary/vocational/Secondary	Self-employed in petty trade/Self-employed small scale industry	Middle	Currently Married	Yes	1 Yes	12	Yes	4	3	Middle	2 to 3 prior births	Yes	12	22
20 to 29 years	Health Facility	Post-primary/vocational/Secondary	Self-employed in petty trade/Self-employed small scale industry	Richest	Currently Married	No	1 Yes	15	Yes	4	2	Richer/Richest	2 to 3 prior births	Yes	13	32
15 to 19 years	Health Facility	No school/Primary	Unemployed/homemaker/Other	Poorest	Currently Married	No	1 Yes	4	Yes	1	1	Poorest	0 to 1 prior birth	No	13	21
20 to 29 years	Health Facility	No school/Primary	Agricultural labor/Casual labor	Poorer	Currently Married	No	1 Yes	15	No	2	2	Poorer	4+ prior births	Yes	10	20
20 to 29 years	Health Facility	Post-primary/vocational/Secondary	Salaried worker	Richest	Currently Married	No	1 Yes	18	Yes	4	4	Richer/Richest	2 to 3 prior births	Yes	11	21
15 to 19 years	Health Facility	No school/Primary	Agricultural labor/Casual labor	Middle	Currently Married	No	1 Yes	16	No	2	2	Middle	0 to 1 prior birth	No	10	12
30 to 48 years	Health Facility	No school/Primary	Agricultural labor/Casual labor	Poorer	Currently Married	No	1 Yes	19	No	4	2	Poorer	4+ prior births	Yes	11	34
30 to 48 years	Health Facility	No school/Primary	Agricultural labor/Casual labor	Poorest	Currently Married	Yes	1 Yes	12	No	2	3	Poorest	4+ prior births	No	2	10
30 to 48 years	Health Facility	Post-primary/vocational/Secondary	Self-employed in petty trade/Self-employed small scale industry	Poorer	Currently Married	No	1 Yes	19	Yes	4	4	Poorer	4+ prior births	Yes	10	29
20 to 29 years	Health Facility	No school/Primary	Salaried worker	Richer	Currently Married	No	1 Yes	15	Yes	3	4	Richer/Richest	2 to 3 prior births	Yes	13	36
20 to 29 years	Health Facility	Post-primary/vocational/Secondary	Self-employed in petty trade/Self-employed small scale industry	Richer	Currently Married	No	1 Yes	13	Yes	3	1	Richer/Richest	2 to 3 prior births	Yes	13	35
30 to 48 years	Health Facility	No school/Primary	Self-employed in petty trade/Self-employed small scale industry	Richer	Currently Married	Yes	1 Yes	19	No	5	2	Richer/Richest	2 to 3 prior births	Yes	12	24
20 to 29 years	Health Facility	College or above	No partner	Richest	Not Married	Yes	1 Yes	18	Yes	3	4	Richer/Richest	2 to 3 prior births	Yes	11	27
20 to 29 years	Health Facility	No school/Primary	Self-employed in petty trade/Self-employed small scale industry	Poorer	Currently Married	No	1 Yes	15	Yes	0	3	Poorer	2 to 3 prior births	Yes	8	12
20 to 29 years	Health Facility	No school/Primary	Self-employed in petty trade/Self-employed small scale industry	Poorer	Currently Married	No	1 Yes	14	No	4	2	Poorer	2 to 3 prior births	Yes	15	31
15 to 19 years	Health Facility	No school/Primary	No partner	Richest	Not Married	No	1 Yes	15	Yes	2	3	Richer/Richest	0 to 1 prior birth	No	9	22
30 to 48 years	Home/Other	No school/Primary	Agricultural labor/Casual labor	Middle	Currently Married	No	1 Yes	17	Yes	2	2	Middle	4+ prior births	No	11	19
30 to 48 years	Health Facility	Post-primary/vocational/Secondary	Salaried worker	Richer	Currently Married	No	1 Yes	12	Yes	4	4	Richer/Richest	2 to 3 prior births	Yes	10	28
20 to 29 years	Home/Other	College or above	Agricultural labor/Casual labor	Poorer	Currently Married	No	1 Yes	18	No	2	5	Poorer	2 to 3 prior births	Yes	7	24
20 to 29 years	Health Facility	No school/Primary	Agricultural labor/Casual labor	Poorer	Currently Married	No	1 Yes	18	Yes	3	4	Poorer	4+ prior births	Yes	9	19
20 to 29 years	Health Facility	College or above	Salaried worker	Richer	Currently Married	No	1 Yes	13	Yes	2	6	Richer/Richest	0 to 1 prior birth	No	15	31
20 to 29 years	Health Facility	No school/Primary	No partner	Middle	Not Married	No	1 Yes	16	No	0	0	Middle	4+ prior births	Yes	11	28
15 to 19 years	Home/Other	No school/Primary	Agricultural labor/Casual labor	Richer	Currently Married	No	1 Yes	16	Yes	2	2	Richer/Richest	2 to 3 prior births	Yes	9	16
20 to 29 years	Health Facility	No school/Primary	No partner	Middle	Not Married	Yes	1 Yes	10	Yes	3	4	Middle	4+ prior births	Yes	15	33
20 to 29 years	Health Facility	College or above	Self-employed in petty trade/Self-employed small scale industry	Richer	Currently Married	No	1 Yes	15	Yes	3	4	Richer/Richest	0 to 1 prior birth	No	11	19
15 to 19 years	Health Facility	Post-primary/vocational/Secondary	Salaried worker	Richer	Currently Married	No	1 Yes	12	Yes	4	3	Richer/Richest	0 to 1 prior birth	No	8	33
20 to 29 years	Health Facility	Post-primary/vocational/Secondary	Agricultural labor/Casual labor	Poorer	Currently Married	No	1 Yes	19	Yes	1	1	Poorer	4+ prior births	Yes	14	21
20 to 29 years	Health Facility	No school/Primary	Self-employed in petty trade/Self-employed small scale industry	Middle	Currently Married	No	1 Yes	18	Yes	3	3	Middle	4+ prior births	Yes	15	36
15 to 19 years	Home/Other	No school/Primary	Agricultural labor/Casual labor	Richer	Currently Married	No	1 Yes	15	Yes	2	2	Richer/Richest	2 to 3 prior births	Yes	11	19
20 to 29 years	Health Facility	Post-primary/vocational/Secondary	Agricultural labor/Casual labor	Poorer	Currently Married	No	1 Yes	17	Yes	2	4	Poorer	0 to 1 prior birth	No	11	20
30 to 48 years	Health Facility	No school/Primary	No partner	Poorest	Not Married	No	1 Yes	12	No	0	0	Poorest	4+ prior births	Yes	12	25
30 to 48 years	Health Facility	No school/Primary	Salaried worker	Poorest	Currently Married	No	1 Yes	20	Yes	4	5	Poorest	2 to 3 prior births	Yes	13	33
15 to 19 years	Health Facility	Post-primary/vocational/Secondary	No partner	Richer	Not Married	No	1 Yes	13	Yes	2	2	Richer/Richest	0 to 1 prior birth	No	13	29
20 to 29 years	Health Facility	No school/Primary	Self-employed in petty trade/Self-employed small scale industry	Poorer	Currently Married	No	1 Yes	15	Yes	2	4	Poorer	2 to 3 prior births	Yes	13	22
30 to 48 years	Home/Other	Post-primary/vocational/Secondary	Agricultural labor/Casual labor	Poorest	Currently Married	Yes	1 Yes	11	Yes	1	3	Poorest	4+ prior births	Yes	13	23
15 to 19 years	Health Facility	No school/Primary	Self-employed in petty trade/Self-employed small scale industry	Poorer	Currently Married	No	1 Yes	18	No	3	5	Poorer	2 to 3 prior births	No	11	7
20 to 29 years	Home/Other	College or above	Salaried worker	Richest	Currently Married	Yes	1 Yes	19	Yes	4	2	Richer/Richest	0 to 1 prior birth	No	10	31
30 to 48 years	Health Facility	Post-primary/vocational/Secondary	Salaried worker	Richest	Currently Married	Yes	1 Yes	18	Yes	4	4	Richer/Richest	2 to 3 prior births	Yes	14	33
15 to 19 years	Health Facility	Post-primary/vocational/Secondary	Salaried worker	Poorer	Currently Married	No	1 Yes	12	Yes	2	1	Poorer	0 to 1 prior birth	No	11	14
30 to 48 years	Home/Other	No school/Primary	Self-employed in petty trade/Self-employed small scale industry	Poorest	Currently Married	No	1 Yes	19	Yes	4	4	Poorest	4+ prior births	Yes	8	24
30 to 48 years	Health Facility	No school/Primary	Self-employed in petty trade/Self-employed small scale industry	Poorest	Currently Married	No	1 Yes	19	No	4	4	Poorest	4+ prior births	Yes	8	21
20 to 29 years	Health Facility	No school/Primary	Agricultural labor/Casual labor	Poorer	Currently Married	No	1 Yes	19	Yes	4	5	Poorer	4+ prior births	Yes	12	21
30 to 48 years	Health Facility	College or above	Salaried worker	Richest	Currently Married	Yes	1 Yes	17	Yes	4	2	Richer/Richest	2 to 3 prior births	Yes	11	32
30 to 48 years	Health Facility	No school/Primary	Agricultural labor/Casual labor	Poorer	Currently Married	No	1 Yes	11	No	4	4	Poorer	4+ prior births	Yes	12	29
20 to 29 years	Health Facility	College or above	Salaried worker	Richest	Currently Married	No	1 Yes	18	Yes	2	3	Richer/Richest	0 to 1 prior birth	No	9	30
30 to 48 years	Home/Other	No school/Primary	Agricultural labor/Casual labor	Middle	Currently Married	No	1 Yes	13	Yes	1	0	Middle	4+ prior births	Yes	12	27
30 to 48 years	Health Facility	Post-primary/vocational/Secondary	Agricultural labor/Casual labor	Richest	Currently Married	No	1 Yes	20	Yes	2	4	Richer/Richest	4+ prior births	Yes	6	14
20 to 29 years	Health Facility	No school/Primary	Agricultural labor/Casual labor	Poorer	Currently Married	No	1 Yes	18	No	3	3	Poorer	4+ prior births	Yes	14	38
20 to 29 years	Health Facility	College or above	Salaried worker	Richest	Currently Married	Yes	1 Yes	12	Yes	3	4	Richer/Richest	2 to 3 prior births	Yes	14	25
20 to 29 years	Health Facility	No school/Primary	Agricultural labor/Casual labor	Poorer	Currently Married	No	1 Yes	15	Yes	3	4	Poorer	4+ prior births	Yes	8	16
30 to 48 years	Home/Other	No school/Primary	Agricultural labor/Casual labor	Poorer	Currently Married	No	1 Yes	13	No	1	2	Poorer	4+ prior births	Yes	10	14
20 to 29 years	Home/Other	No school/Primary	No partner	Poorer	Not Married	No	1 Yes	18	Yes	3	3	Poorer	2 to 3 prior births	Yes	9	19
20 to 29 years	Health Facility	College or above	Self-employed in petty trade/Self-employed small scale industry	Richer	Currently Married	Yes	1 Yes	17	Yes	4	5	Richer/Richest	0 to 1 prior birth	No	13	39
20 to 29 years	Health Facility	No school/Primary	Agricultural labor/Casual labor	Middle	Currently Married	No	1 Yes	13	Yes	0	3	Middle	4+ prior births	Yes	11	21
20 to 29 years	Health Facility	No school/Primary	Agricultural labor/Casual labor	Middle	Currently Married	No	1 Yes	17	Yes	2	2	Middle	2 to 3 prior births	Yes	9	17
15 to 19 years	Health Facility	No school/Primary	No partner	Poorer	Not Married	No	1 Yes	20	Yes	2	2	Poorer	0 to 1 prior birth	No	4	17
15 to 19 years	Health Facility	College or above	No partner	Richest	Not Married	No	1 Yes	20	Yes	3	4	Richer/Richest	0 to 1 prior birth	No	11	32
30 to 48 years	Health Facility	College or above	Salaried worker	Richest	Currently Married	Yes	1 Yes	20	Yes	4	4	Richer/Richest	0 to 1 prior birth	No	14	39
20 to 29 years	Home/Other	No school/Primary	Self-employed in petty trade/Self-employed small scale industry	Poorest	Currently Married	No	1 Yes	15	Yes	1	4	Poorest	4+ prior births	No	5	9
30 to 48 years	Health Facility	Post-primary/vocational/Secondary	Salaried worker	Richer	Currently Married	No	1 Yes	12	Yes	2	4	Richer/Richest	4+ prior births	Yes	4	9
20 to 29 years	Health Facility	No school/Primary	Salaried worker	Poorer	Currently Married	No	1 Yes	9	Yes	2	4	Poorer	4+ prior births	Yes	11	17
20 to 29 years	Health Facility	College or above	Unemployed/homemaker/Other	Richer	Currently Married	Yes	1 Yes	20	Yes	5	5	Richer/Richest	2 to 3 prior births	Yes	10	30
15 to 19 years	Health Facility	No school/Primary	No partner	Poorest	Not Married	No	1 Yes	18	No	3	5	Poorest	0 to 1 prior birth	No	13	20
15 to 19 years	Health Facility	No school/Primary	Self-employed in petty trade/Self-employed small scale industry	Middle	Currently Married	No	1 Yes	16	No	4	4	Middle	2 to 3 prior births	Yes	12	29
30 to 48 years	Home/Other	Post-primary/vocational/Secondary	Self-employed in petty trade/Self-employed small scale industry	Middle	Currently Married	No	1 Yes	17	Yes	2	3	Middle	2 to 3 prior births	Yes	9	11
30 to 48 years	Home/Other	No school/Primary	Self-employed in petty trade/Self-employed small scale industry	Poorest	Currently Married	No	1 Yes	17	Yes	2	1	Poorest	4+ prior births	Yes	14	36
20 to 29 years	Health Facility	Post-primary/vocational/Secondary	Agricultural labor/Casual labor	Middle	Currently Married	No	1 Yes	19	Yes	3	4	Middle	2 to 3 prior births	Yes	12	16
20 to 29 years	Health Facility	College or above	No partner	Richest	Not Married	Yes	1 Yes	15	Yes	3	5	Richer/Richest	2 to 3 prior births	No	8	14
20 to 29 years	Health Facility	Post-primary/vocational/Secondary	Salaried worker	Middle	Currently Married	No	1 Yes	19	Yes	4	4	Middle	0 to 1 prior birth	No	14	37
30 to 48 years	Health Facility	No school/Primary	Salaried worker	Poorest	Currently Married	No	1 Yes	9	Yes	1	1	Poorest	4+ prior births	Yes	12	18
20 to 29 years	Health Facility	College or above	Salaried worker	Richest	Currently Married	No	1 Yes	17	Yes	2	3	Richer/Richest	2 to 3 prior births	Yes	10	19
20 to 29 years	Health Facility	Post-primary/vocational/Secondary	Agricultural labor/Casual labor	Poorest	Currently Married	Yes	1 Yes	20	Yes	5	6	Poorest	0 to 1 prior birth	No	13	34
20 to 29 years	Health Facility	No school/Primary	Self-employed in petty trade/Self-employed small scale industry	Poorer	Currently Married	No	1 Yes	15	No	2	3	Poorer	4+ prior births	Yes	9	18
20 to 29 years	Health Facility	No school/Primary	Agricultural labor/Casual labor	Richer	Currently Married	No	1 Yes	19	Yes	4	6	Richer/Richest	2 to 3 prior births	Yes	14	33
15 to 19 years	Health Facility	Post-primary/vocational/Secondary	No partner	Richest	Not Married	No	1 Yes	15	Yes	3	3	Richer/Richest	0 to 1 prior birth	No	11	13
20 to 29 years	Health Facility	No school/Primary	Agricultural labor/Casual labor	Poorest	Currently Married	No	1 Yes	17	No	2	2	Poorest	2 to 3 prior births	Yes	13	25
30 to 48 years	Health Facility	No school/Primary	Agricultural labor/Casual labor	Middle	Currently Married	No	1 Yes	19	No	6	5	Middle	4+ prior births	Yes	9	28
30 to 48 years	Health Facility	No school/Primary	No partner	Poorer	Not Married	Yes	1 Yes	17	No	3	4	Poorer	4+ prior births	Yes	13	37
15 to 19 years	Health Facility	No school/Primary	Agricultural labor/Casual labor	Poorer	Currently Married	No	1 Yes	17	Yes	2	2	Poorer	0 to 1 prior birth	No	10	23
20 to 29 years	Health Facility	No school/Primary	No partner	Middle	Not Married	No	1 Yes	11	Yes	1	4	Middle	2 to 3 prior births	Yes	12	18
20 to 29 years	Health Facility	No school/Primary	No partner	Richer	Not Married	No	1 Yes	15	Yes	2	4	Richer/Richest	0 to 1 prior birth	No	13	26
20 to 29 years	Health Facility	No school/Primary	No partner	Middle	Not Married	No	1 Yes	19	Yes	4	5	Middle	4+ prior births	Yes	12	27
20 to 29 years	Home/Other	No school/Primary	Agricultural labor/Casual labor	Richer	Currently Married	No	1 Yes	16	Yes	2	2	Richer/Richest	2 to 3 prior births	Yes	9	16
20 to 29 years	Health Facility	Post-primary/vocational/Secondary	Self-employed in petty trade/Self-employed small scale industry	Richest	Currently Married	Yes	1 Yes	16	Yes	4	6	Richer/Richest	0 to 1 prior birth	No	15	31
20 to 29 years	Health Facility	Post-primary/vocational/Secondary	Self-employed in petty trade/Self-employed small scale industry	Richest	Currently Married	No	1 Yes	19	Yes	2	2	Richer/Richest	2 to 3 prior births	Yes	9	21
20 to 29 years	Health Facility	No school/Primary	Salaried worker	Poorer	Currently Married	Yes	1 Yes	16	Yes	1	0	Poorer	2 to 3 prior births	Yes	10	17
30 to 48 years	Health Facility	No school/Primary	Agricultural labor/Casual labor	Richer	Currently Married	Yes	1 Yes	19	Yes	3	4	Richer/Richest	4+ prior births	Yes	16	39
20 to 29 years	Health Facility	No school/Primary	Self-employed in petty trade/Self-employed small scale industry	Richer	Currently Married	No	1 Yes	11	Yes	5	2	Richer/Richest	4+ prior births	No	12	35
15 to 19 years	Health Facility	No school/Primary	No partner	Poorer	Not Married	No	1 Yes	12	No	3	3	Poorer	0 to 1 prior birth	No	6	11
20 to 29 years	Health Facility	College or above	Salaried worker	Richest	Currently Married	Yes	1 Yes	18	Yes	4	4	Richer/Richest	2 to 3 prior births	Yes	11	26
15 to 19 years	Health Facility	Post-primary/vocational/Secondary	No partner	Middle	Not Married	No	1 Yes	20	Yes	2	3	Middle	0 to 1 prior birth	No	10	21
30 to 48 years	Health Facility	College or above	Salaried worker	Richest	Currently Married	Yes	1 Yes	20	Yes	6	5	Richer/Richest	4+ prior births	Yes	9	26
20 to 29 years	Health Facility	No school/Primary	No partner	Middle	Not Married	No	1 Yes	11	Yes	3	4	Middle	2 to 3 prior births	Yes	13	21
20 to 29 years	Home/Other	No school/Primary	Agricultural labor/Casual labor	Richer	Currently Married	No	1 Yes	17	No	3	5	Richer/Richest	4+ prior births	No	15	31
20 to 29 years	Health Facility	No school/Primary	Agricultural labor/Casual labor	Poorer	Currently Married	No	1 Yes	10	No	2	4	Poorer	4+ prior births	Yes	12	18
15 to 19 years	Health Facility	Post-primary/vocational/Secondary	No partner	Richest	Not Married	No	1 Yes	20	Yes	3	4	Richer/Richest	0 to 1 prior birth	No	6	20
20 to 29 years	Health Facility	No school/Primary	Agricultural labor/Casual labor	Poorest	Currently Married	No	1 Yes	19	No	4	4	Poorest	4+ prior births	Yes	10	19
20 to 29 years	Health Facility	No school/Primary	Agricultural labor/Casual labor	Poorest	Currently Married	No	1 Yes	15	Yes	2	4	Poorest	4+ prior births	Yes	10	22
20 to 29 years	Health Facility	Post-primary/vocational/Secondary	No partner	Richest	Not Married	No	1 Yes	15	Yes	4	4	Richer/Richest	0 to 1 prior birth	No	12	24
20 to 29 years	Health Facility	College or above	Salaried worker	Richest	Currently Married	Yes	1 Yes	19	Yes	4	4	Richer/Richest	2 to 3 prior births	Yes	11	30
20 to 29 years	Health Facility	College or above	Salaried worker	Richest	Currently Married	Yes	1 Yes	17	Yes	2	2	Richer/Richest	0 to 1 prior birth	No	13	25
20 to 29 years	Home/Other	Post-primary/vocational/Secondary	Salaried worker	Poorer	Currently Married	No	1 Yes	15	Yes	4	3	Poorer	0 to 1 prior birth	No	11	29
20 to 29 years	Health Facility	College or above	No partner	Richer	Not Married	Yes	1 Yes	17	No	4	4	Richer/Richest	0 to 1 prior birth	No	12	28
30 to 48 years	Health Facility	College or above	Salaried worker	Richest	Currently Married	Yes	1 Yes	15	Yes	3	4	Richer/Richest	2 to 3 prior births	Yes	9	21
20 to 29 years	Health Facility	No school/Primary	Agricultural labor/Casual labor	Poorest	Currently Married	No	1 Yes	17	Yes	4	4	Poorest	2 to 3 prior births	Yes	13	35
20 to 29 years	Health Facility	No school/Primary	Self-employed in petty trade/Self-employed small scale industry	Richest	Currently Married	No	1 Yes	15	Yes	4	4	Richer/Richest	2 to 3 prior births	Yes	12	23
30 to 48 years	Health Facility	No school/Primary	Agricultural labor/Casual labor	Poorer	Currently Married	Yes	1 Yes	15	No	4	4	Poorer	2 to 3 prior births	Yes	12	28
20 to 29 years	Health Facility	College or above	Salaried worker	Richest	Currently Married	Yes	1 Yes	17	Yes	4	4	Richer/Richest	2 to 3 prior births	Yes	13	31
30 to 48 years	Home/Other	No school/Primary	Agricultural labor/Casual labor	Poorest	Currently Married	No	1 Yes	17	No	2	2	Poorest	4+ prior births	No	11	24
30 to 48 years	Home/Other	No school/Primary	Agricultural labor/Casual labor	Poorer	Currently Married	No	1 Yes	17	No	2	3	Poorer	4+ prior births	Yes	11	13
30 to 48 years	Health Facility	College or above	Salaried worker	Richest	Currently Married	Yes	1 Yes	19	Yes	4	3	Richer/Richest	0 to 1 prior birth	No	11	27
15 to 19 years	Health Facility	No school/Primary	No partner	Poorer	Not Married	No	1 Yes	19	Yes	4	4	Poorer	0 to 1 prior birth	No	11	25
30 to 48 years	Health Facility	No school/Primary	No partner	Poorest	Not Married	No	1 Yes	12	No	2	2	Poorest	4+ prior births	Yes	14	22
30 to 48 years	Health Facility	No school/Primary	No partner	Poorer	Not Married	No	1 Yes	11	Yes	0	4	Poorer	4+ prior births	No	10	16
30 to 48 years	Health Facility	Post-primary/vocational/Secondary	Salaried worker	Richest	Currently Married	No	1 Yes	20	Yes	4	5	Richer/Richest	2 to 3 prior births	Yes	7	24
20 to 29 years	Home/Other	No school/Primary	Self-employed in petty trade/Self-employed small scale industry	Poorer	Currently Married	No	1 Yes	15	Yes	4	3	Poorer	2 to 3 prior births	No	8	16
20 to 29 years	Health Facility	No school/Primary	Agricultural labor/Casual labor	Poorer	Currently Married	No	1 Yes	20	Yes	3	3	Poorer	4+ prior births	Yes	11	26
20 to 29 years	Health Facility	Post-primary/vocational/Secondary	Self-employed in petty trade/Self-employed small scale industry	Poorest	Currently Married	No	1 Yes	17	Yes	2	2	Poorest	2 to 3 prior births	Yes	11	27
30 to 48 years	Home/Other	No school/Primary	Self-employed in petty trade/Self-employed small scale industry	Richer	Currently Married	No	1 Yes	20	Yes	1	2	Richer/Richest	4+ prior births	Yes	7	31
20 to 29 years	Health Facility	No school/Primary	Self-employed in petty trade/Self-employed small scale industry	Richer	Currently Married	No	1 Yes	13	Yes	2	4	Richer/Richest	4+ prior births	Yes	7	20
20 to 29 years	Health Facility	No school/Primary	Agricultural labor/Casual labor	Poorest	Currently Married	No	1 Yes	17	Yes	3	3	Poorest	2 to 3 prior births	Yes	12	37
30 to 48 years	Health Facility	Post-primary/vocational/Secondary	Salaried worker	Middle	Currently Married	No	1 Yes	19	Yes	4	2	Middle	2 to 3 prior births	Yes	14	39
20 to 29 years	Health Facility	Post-primary/vocational/Secondary	Salaried worker	Richest	Currently Married	Yes	1 Yes	19	No	3	3	Richer/Richest	2 to 3 prior births	Yes	10	21
30 to 48 years	Health Facility	Post-primary/vocational/Secondary	Agricultural labor/Casual labor	Richer	Currently Married	No	1 Yes	16	Yes	1	3	Richer/Richest	4+ prior births	Yes	5	3
30 to 48 years	Health Facility	No school/Primary	Agricultural labor/Casual labor	Poorest	Currently Married	No	1 Yes	15	No	2	2	Poorest	4+ prior births	Yes	6	29
20 to 29 years	Health Facility	No school/Primary	Self-employed in petty trade/Self-employed small scale industry	Poorer	Currently Married	No	1 Yes	18	No	2	4	Poorer	2 to 3 prior births	Yes	8	21
20 to 29 years	Health Facility	Post-primary/vocational/Secondary	No partner	Richest	Not Married	No	1 Yes	18	Yes	4	5	Richer/Richest	0 to 1 prior birth	No	8	21
20 to 29 years	Health Facility	No school/Primary	Salaried worker	Richest	Currently Married	Yes	1 Yes	15	No	4	3	Richer/Richest	0 to 1 prior birth	No	8	13
15 to 19 years	Health Facility	Post-primary/vocational/Secondary	No partner	Poorest	Not Married	No	1 Yes	15	Yes	1	2	Poorest	0 to 1 prior birth	No	13	25
15 to 19 years	Health Facility	Post-primary/vocational/Secondary	No partner	Middle	Not Married	No	1 Yes	19	Yes	4	5	Middle	0 to 1 prior birth	No	12	22
30 to 48 years	Health Facility	No school/Primary	Salaried worker	Richest	Currently Married	Yes	1 Yes	20	Yes	4	6	Richer/Richest	4+ prior births	Yes	13	29
20 to 29 years	Health Facility	Post-primary/vocational/Secondary	Unemployed/homemaker/Other	Richer	Currently Married	No	1 Yes	13	Yes	4	4	Richer/Richest	0 to 1 prior birth	No	11	27
20 to 29 years	Home/Other	No school/Primary	Agricultural labor/Casual labor	Poorer	Currently Married	No	1 Yes	11	Yes	2	2	Poorer	4+ prior births	Yes	9	20
20 to 29 years	Health Facility	No school/Primary	Salaried worker	Poorest	Currently Married	No	1 Yes	19	No	4	4	Poorest	2 to 3 prior births	Yes	5	26
20 to 29 years	Health Facility	No school/Primary	Self-employed in petty trade/Self-employed small scale industry	Richer	Currently Married	Yes	1 Yes	20	Yes	4	5	Richer/Richest	4+ prior births	Yes	12	32
20 to 29 years	Health Facility	College or above	Agricultural labor/Casual labor	Poorest	Currently Married	No	1 Yes	16	No	2	2	Poorest	2 to 3 prior births	Yes	14	27
20 to 29 years	Home/Other	No school/Primary	Agricultural labor/Casual labor	Poorest	Currently Married	No	1 Yes	13	No	2	4	Poorest	4+ prior births	No	1	5
20 to 29 years	Health Facility	Post-primary/vocational/Secondary	No partner	Richest	Not Married	No	1 Yes	12	Yes	0	1	Richer/Richest	0 to 1 prior birth	No	11	24
20 to 29 years	Health Facility	Post-primary/vocational/Secondary	Agricultural labor/Casual labor	Middle	Currently Married	No	1 Yes	17	Yes	4	4	Middle	2 to 3 prior births	Yes	13	39
20 to 29 years	Health Facility	Post-primary/vocational/Secondary	No partner	Richest	Not Married	No	1 Yes	17	Yes	4	3	Richer/Richest	0 to 1 prior birth	No	12	21
20 to 29 years	Home/Other	No school/Primary	Self-employed in petty trade/Self-employed small scale industry	Richer	Currently Married	No	1 Yes	15	Yes	1	2	Richer/Richest	2 to 3 prior births	Yes	7	26
30 to 48 years	Health Facility	No school/Primary	No partner	Poorest	Not Married	No	1 Yes	13	No	3	4	Poorest	2 to 3 prior births	Yes	14	35
20 to 29 years	Health Facility	Post-primary/vocational/Secondary	Salaried worker	Poorest	Currently Married	No	1 Yes	15	Yes	3	3	Poorest	0 to 1 prior birth	No	5	19
30 to 48 years	Health Facility	College or above	Salaried worker	Richest	Currently Married	Yes	1 Yes	20	Yes	4	3	Richer/Richest	2 to 3 prior births	Yes	12	35
30 to 48 years	Health Facility	Post-primary/vocational/Secondary	Agricultural labor/Casual labor	Poorest	Currently Married	No	1 Yes	18	Yes	2	4	Poorest	2 to 3 prior births	Yes	13	26
30 to 48 years	Health Facility	No school/Primary	Agricultural labor/Casual labor	Poorest	Currently Married	No	1 Yes	19	Yes	4	3	Poorest	4+ prior births	Yes	13	39
20 to 29 years	Health Facility	No school/Primary	Agricultural labor/Casual labor	Poorer	Currently Married	No	1 Yes	15	Yes	2	3	Poorer	2 to 3 prior births	Yes	9	15
15 to 19 years	Health Facility	Post-primary/vocational/Secondary	No partner	Richest	Not Married	No	1 Yes	15	Yes	2	3	Richer/Richest	0 to 1 prior birth	No	10	20
30 to 48 years	Home/Other	No school/Primary	Agricultural labor/Casual labor	Poorest	Currently Married	No	1 Yes	18	No	2	2	Poorest	4+ prior births	Yes	8	18
20 to 29 years	Health Facility	Post-primary/vocational/Secondary	Agricultural labor/Casual labor	Richest	Currently Married	Yes	1 Yes	15	Yes	2	2	Richer/Richest	2 to 3 prior births	Yes	10	18
15 to 19 years	Health Facility	No school/Primary	No partner	Middle	Not Married	No	1 Yes	13	Yes	2	3	Middle	0 to 1 prior birth	No	10	17
20 to 29 years	Health Facility	No school/Primary	Agricultural labor/Casual labor	Poorer	Currently Married	No	1 Yes	15	Yes	2	2	Poorer	4+ prior births	Yes	7	30
30 to 48 years	Health Facility	No school/Primary	Agricultural labor/Casual labor	Poorest	Currently Married	No	1 Yes	12	Yes	0	2	Poorest	4+ prior births	Yes	12	11
20 to 29 years	Home/Other	No school/Primary	Agricultural labor/Casual labor	Poorest	Currently Married	No	1 Yes	11	No	1	0	Poorest	2 to 3 prior births	Yes	9	24
20 to 29 years	Health Facility	No school/Primary	Self-employed in petty trade/Self-employed small scale industry	Poorest	Currently Married	No	1 Yes	12	No	3	4	Poorest	2 to 3 prior births	No	6	12
20 to 29 years	Health Facility	No school/Primary	No partner	Poorer	Not Married	No	1 Yes	17	Yes	4	5	Poorer	2 to 3 prior births	Yes	7	26
20 to 29 years	Health Facility	College or above	No partner	Poorest	Not Married	No	1 Yes	18	Yes	4	5	Poorest	0 to 1 prior birth	No	9	19
20 to 29 years	Health Facility	College or above	Agricultural labor/Casual labor	Poorer	Currently Married	No	1 Yes	19	Yes	4	4	Poorer	2 to 3 prior births	Yes	10	36
15 to 19 years	Health Facility	Post-primary/vocational/Secondary	No partner	Richest	Not Married	No	1 Yes	15	Yes	2	2	Richer/Richest	0 to 1 prior birth	No	8	25
20 to 29 years	Home/Other	No school/Primary	Self-employed in petty trade/Self-employed small scale industry	Richest	Currently Married	No	1 Yes	20	Yes	4	4	Richer/Richest	2 to 3 prior births	Yes	16	38
20 to 29 years	Health Facility	Post-primary/vocational/Secondary	Agricultural labor/Casual labor	Poorest	Currently Married	No	1 Yes	15	Yes	3	5	Poorest	2 to 3 prior births	Yes	12	21
20 to 29 years	Home/Other	Post-primary/vocational/Secondary	Self-employed in petty trade/Self-employed small scale industry	Poorer	Currently Married	No	1 Yes	19	No	2	1	Poorer	4+ prior births	Yes	6	22
20 to 29 years	Health Facility	No school/Primary	Salaried worker	Richest	Currently Married	Yes	1 Yes	13	Yes	4	3	Richer/Richest	0 to 1 prior birth	No	14	26
15 to 19 years	Health Facility	No school/Primary	No partner	Richer	Not Married	No	1 Yes	9	Yes	2	3	Richer/Richest	0 to 1 prior birth	No	10	8
30 to 48 years	Health Facility	No school/Primary	Agricultural labor/Casual labor	Poorest	Currently Married	No	1 Yes	15	No	2	4	Poorest	4+ prior births	Yes	9	30
20 to 29 years	Home/Other	No school/Primary	Self-employed in petty trade/Self-employed small scale industry	Middle	Currently Married	No	1 Yes	15	No	2	4	Middle	2 to 3 prior births	Yes	11	16
20 to 29 years	Health Facility	Post-primary/vocational/Secondary	Unemployed/homemaker/Other	Middle	Currently Married	No	1 Yes	20	Yes	3	5	Middle	0 to 1 prior birth	No	13	36
20 to 29 years	Health Facility	No school/Primary	Agricultural labor/Casual labor	Middle	Currently Married	Yes	1 Yes	19	Yes	2	3	Middle	4+ prior births	Yes	11	38
20 to 29 years	Health Facility	College or above	Salaried worker	Richest	Currently Married	No	1 Yes	16	Yes	2	2	Richer/Richest	0 to 1 prior birth	No	10	26
20 to 29 years	Health Facility	College or above	No partner	Poorer	Not Married	No	1 Yes	13	Yes	2	3	Poorer	0 to 1 prior birth	No	12	26
20 to 29 years	Health Facility	No school/Primary	Salaried worker	Poorest	Currently Married	No	1 Yes	15	No	2	3	Poorest	0 to 1 prior birth	No	10	16
20 to 29 years	Health Facility	College or above	Salaried worker	Richer	Currently Married	Yes	1 Yes	19	Yes	4	5	Richer/Richest	2 to 3 prior births	Yes	12	31
20 to 29 years	Health Facility	Post-primary/vocational/Secondary	Salaried worker	Richer	Currently Married	Yes	1 Yes	11	No	1	4	Richer/Richest	4+ prior births	No	13	25
15 to 19 years	Home/Other	No school/Primary	Agricultural labor/Casual labor	Poorer	Currently Married	No	1 Yes	15	Yes	3	3	Poorer	2 to 3 prior births	Yes	7	8
20 to 29 years	Health Facility	No school/Primary	No partner	Poorest	Not Married	No	1 Yes	17	No	2	2	Poorest	2 to 3 prior births	Yes	11	21
15 to 19 years	Health Facility	Post-primary/vocational/Secondary	No partner	Richer	Not Married	No	1 Yes	18	Yes	4	5	Richer/Richest	0 to 1 prior birth	No	7	19
15 to 19 years	Home/Other	Post-primary/vocational/Secondary	No partner	Middle	Not Married	No	1 Yes	15	No	2	3	Middle	0 to 1 prior birth	No	8	24
20 to 29 years	Home/Other	No school/Primary	Self-employed in petty trade/Self-employed small scale industry	Richest	Currently Married	No	1 Yes	19	Yes	4	5	Richer/Richest	2 to 3 prior births	No	10	20
30 to 48 years	Health Facility	No school/Primary	Agricultural labor/Casual labor	Poorest	Currently Married	No	1 Yes	16	Yes	2	3	Poorest	4+ prior births	Yes	9	18
15 to 19 years	Home/Other	No school/Primary	No partner	Poorer	Not Married	No	1 Yes	15	Yes	2	3	Poorer	0 to 1 prior birth	No	8	16
30 to 48 years	Health Facility	Post-primary/vocational/Secondary	Agricultural labor/Casual labor	Richest	Currently Married	No	1 Yes	16	Yes	2	2	Richer/Richest	2 to 3 prior births	Yes	9	30
20 to 29 years	Health Facility	No school/Primary	Salaried worker	Poorest	Currently Married	Yes	1 Yes	16	Yes	2	5	Poorest	4+ prior births	Yes	10	34
15 to 19 years	Health Facility	Post-primary/vocational/Secondary	Salaried worker	Poorest	Currently Married	No	1 Yes	18	Yes	2	4	Poorest	0 to 1 prior birth	No	14	26
30 to 48 years	Health Facility	Post-primary/vocational/Secondary	Salaried worker	Richest	Currently Married	No	1 Yes	20	Yes	4	4	Richer/Richest	4+ prior births	Yes	11	35
20 to 29 years	Health Facility	Post-primary/vocational/Secondary	Salaried worker	Middle	Currently Married	No	1 Yes	19	Yes	5	5	Middle	2 to 3 prior births	No	8	22
20 to 29 years	Health Facility	Post-primary/vocational/Secondary	Agricultural labor/Casual labor	Poorer	Currently Married	No	1 Yes	15	Yes	4	4	Poorer	2 to 3 prior births	Yes	10	16
20 to 29 years	Health Facility	Post-primary/vocational/Secondary	Agricultural labor/Casual labor	Poorer	Currently Married	Yes	1 Yes	20	Yes	6	6	Poorer	2 to 3 prior births	Yes	12	39
20 to 29 years	Home/Other	No school/Primary	Self-employed in petty trade/Self-employed small scale industry	Poorer	Currently Married	No	1 Yes	12	Yes	2	2	Poorer	2 to 3 prior births	Yes	13	34
30 to 48 years	Health Facility	No school/Primary	Self-employed in petty trade/Self-employed small scale industry	Middle	Currently Married	No	1 Yes	18	Yes	3	5	Middle	4+ prior births	Yes	12	30
30 to 48 years	Home/Other	No school/Primary	Agricultural labor/Casual labor	Poorest	Currently Married	No	1 Yes	17	Yes	2	2	Poorest	4+ prior births	No	11	17
20 to 29 years	Health Facility	Post-primary/vocational/Secondary	Agricultural labor/Casual labor	Poorest	Currently Married	Yes	1 Yes	20	Yes	3	3	Poorest	0 to 1 prior birth	No	13	38
15 to 19 years	Health Facility	No school/Primary	No partner	Richer	Not Married	No	1 Yes	15	Yes	2	5	Richer/Richest	0 to 1 prior birth	No	10	21
20 to 29 years	Health Facility	Post-primary/vocational/Secondary	Salaried worker	Richest	Currently Married	Yes	1 Yes	20	Yes	4	4	Richer/Richest	2 to 3 prior births	Yes	12	26
15 to 19 years	Health Facility	Post-primary/vocational/Secondary	Self-employed in petty trade/Self-employed small scale industry	Middle	Currently Married	No	1 Yes	12	Yes	2	4	Middle	0 to 1 prior birth	No	12	20
15 to 19 years	Health Facility	Post-primary/vocational/Secondary	Agricultural labor/Casual labor	Poorest	Currently Married	No	1 Yes	20	Yes	2	0	Poorest	2 to 3 prior births	Yes	11	25
30 to 48 years	Home/Other	No school/Primary	Agricultural labor/Casual labor	Poorest	Currently Married	No	1 Yes	13	No	4	5	Poorest	4+ prior births	No	8	17
20 to 29 years	Home/Other	No school/Primary	No partner	Middle	Not Married	Yes	1 Yes	20	Yes	4	5	Middle	0 to 1 prior birth	No	13	32
20 to 29 years	Home/Other	No school/Primary	Self-employed in petty trade/Self-employed small scale industry	Poorer	Currently Married	No	1 Yes	15	No	3	5	Poorer	4+ prior births	No	9	24
20 to 29 years	Home/Other	No school/Primary	Agricultural labor/Casual labor	Poorest	Currently Married	No	1 Yes	15	Yes	2	2	Poorest	2 to 3 prior births	No	4	5
20 to 29 years	Health Facility	No school/Primary	Self-employed in petty trade/Self-employed small scale industry	Poorer	Currently Married	No	1 Yes	15	No	3	4	Poorer	4+ prior births	Yes	11	12
15 to 19 years	Health Facility	No school/Primary	No partner	Richer	Not Married	No	1 Yes	15	Yes	2	4	Richer/Richest	0 to 1 prior birth	No	7	9
20 to 29 years	Health Facility	College or above	Salaried worker	Poorer	Currently Married	Yes	1 Yes	15	No	2	4	Poorer	0 to 1 prior birth	No	16	25
15 to 19 years	Home/Other	Post-primary/vocational/Secondary	Agricultural labor/Casual labor	Poorer	Currently Married	No	1 Yes	18	Yes	4	3	Poorer	0 to 1 prior birth	No	9	26
20 to 29 years	Health Facility	No school/Primary	Agricultural labor/Casual labor	Poorest	Currently Married	No	1 Yes	17	Yes	2	3	Poorest	0 to 1 prior birth	No	12	32
20 to 29 years	Health Facility	Post-primary/vocational/Secondary	Agricultural labor/Casual labor	Richest	Currently Married	No	1 Yes	11	Yes	4	3	Richer/Richest	0 to 1 prior birth	No	10	26
20 to 29 years	Health Facility	College or above	No partner	Richest	Not Married	Yes	1 Yes	20	No	3	3	Richer/Richest	0 to 1 prior birth	No	10	26
15 to 19 years	Health Facility	Post-primary/vocational/Secondary	Agricultural labor/Casual labor	Poorest	Currently Married	No	1 Yes	19	Yes	4	4	Poorest	0 to 1 prior birth	No	15	35
20 to 29 years	Health Facility	No school/Primary	Self-employed in petty trade/Self-employed small scale industry	Poorer	Currently Married	No	1 Yes	13	Yes	4	4	Poorer	4+ prior births	Yes	8	22
20 to 29 years	Health Facility	No school/Primary	Agricultural labor/Casual labor	Middle	Currently Married	No	1 Yes	20	Yes	4	3	Middle	2 to 3 prior births	No	9	26
20 to 29 years	Health Facility	Post-primary/vocational/Secondary	No partner	Middle	Not Married	No	1 Yes	13	Yes	2	2	Middle	0 to 1 prior birth	No	11	28
20 to 29 years	Health Facility	Post-primary/vocational/Secondary	Self-employed in petty trade/Self-employed small scale industry	Poorest	Currently Married	No	1 Yes	16	Yes	2	4	Poorest	4+ prior births	Yes	14	30
20 to 29 years	Health Facility	Post-primary/vocational/Secondary	Self-employed in petty trade/Self-employed small scale industry	Poorest	Currently Married	No	1 Yes	17	Yes	2	2	Poorest	4+ prior births	Yes	13	27
30 to 48 years	Health Facility	No school/Primary	Agricultural labor/Casual labor	Richest	Currently Married	No	1 Yes	19	Yes	4	6	Richer/Richest	4+ prior births	Yes	11	22
15 to 19 years	Health Facility	Post-primary/vocational/Secondary	No partner	Richest	Not Married	No	1 Yes	15	Yes	2	3	Richer/Richest	0 to 1 prior birth	No	14	37
30 to 48 years	Health Facility	No school/Primary	Salaried worker	Richer	Currently Married	No	1 Yes	9	Yes	4	3	Richer/Richest	4+ prior births	Yes	10	26
15 to 19 years	Health Facility	No school/Primary	No partner	Richest	Not Married	No	1 Yes	15	No	2	3	Richer/Richest	0 to 1 prior birth	No	14	22
20 to 29 years	Health Facility	Post-primary/vocational/Secondary	Agricultural labor/Casual labor	Richest	Currently Married	No	1 Yes	18	Yes	4	4	Richer/Richest	2 to 3 prior births	Yes	10	28
30 to 48 years	Health Facility	No school/Primary	Agricultural labor/Casual labor	Poorest	Currently Married	No	1 Yes	12	No	3	3	Poorest	2 to 3 prior births	Yes	10	35
20 to 29 years	Home/Other	College or above	No partner	Middle	Not Married	Yes	1 Yes	18	Yes	2	3	Middle	0 to 1 prior birth	No	12	16
20 to 29 years	Health Facility	No school/Primary	Agricultural labor/Casual labor	Poorest	Currently Married	No	1 Yes	19	Yes	4	4	Poorest	2 to 3 prior births	Yes	13	37
30 to 48 years	Health Facility	No school/Primary	Agricultural labor/Casual labor	Poorer	Currently Married	No	1 Yes	13	Yes	3	5	Poorer	2 to 3 prior births	Yes	9	14
20 to 29 years	Health Facility	No school/Primary	Agricultural labor/Casual labor	Poorest	Currently Married	No	1 Yes	14	No	2	4	Poorest	4+ prior births	Yes	11	24
20 to 29 years	Health Facility	No school/Primary	Agricultural labor/Casual labor	Middle	Currently Married	No	1 Yes	20	Yes	4	4	Middle	2 to 3 prior births	Yes	13	21
20 to 29 years	Health Facility	Post-primary/vocational/Secondary	Self-employed in petty trade/Self-employed small scale industry	Middle	Currently Married	No	1 Yes	15	Yes	2	1	Middle	2 to 3 prior births	Yes	11	26
30 to 48 years	Home/Other	No school/Primary	No partner	Poorest	Not Married	No	1 Yes	19	No	2	2	Poorest	4+ prior births	No	13	37
20 to 29 years	Health Facility	No school/Primary	Agricultural labor/Casual labor	Poorer	Currently Married	No	1 Yes	15	Yes	2	2	Poorer	2 to 3 prior births	Yes	10	26
30 to 48 years	Health Facility	No school/Primary	Self-employed in petty trade/Self-employed small scale industry	Poorest	Currently Married	No	1 Yes	9	No	3	4	Poorest	4+ prior births	Yes	8	26
30 to 48 years	Health Facility	College or above	Salaried worker	Richest	Currently Married	Yes	1 Yes	17	Yes	4	4	Richer/Richest	4+ prior births	Yes	13	32
20 to 29 years	Home/Other	No school/Primary	Agricultural labor/Casual labor	Poorer	Not Married	No	1 Yes	15	Yes	2	2	Poorer	2 to 3 prior births	Yes	6	27
20 to 29 years	Health Facility	No school/Primary	No partner	Poorer	Not Married	Yes	1 Yes	10	No	2	3	Poorer	2 to 3 prior births	Yes	9	9
20 to 29 years	Health Facility	College or above	Agricultural labor/Casual labor	Richest	Currently Married	No	1 Yes	16	Yes	4	6	Richer/Richest	0 to 1 prior birth	No	12	31
30 to 48 years	Home/Other	No school/Primary	Agricultural labor/Casual labor	Poorest	Currently Married	No	1 Yes	16	No	2	3	Poorest	2 to 3 prior births	Yes	11	16
15 to 19 years	Health Facility	Post-primary/vocational/Secondary	No partner	Poorest	Not Married	No	1 Yes	19	Yes	1	2	Poorest	0 to 1 prior birth	No	13	28
20 to 29 years	Health Facility	College or above	Agricultural labor/Casual labor	Richest	Currently Married	No	1 Yes	15	Yes	3	6	Richer/Richest	2 to 3 prior births	Yes	13	23
20 to 29 years	Home/Other	Post-primary/vocational/Secondary	Self-employed in petty trade/Self-employed small scale industry	Poorer	Currently Married	No	1 Yes	13	Yes	1	5	Poorer	0 to 1 prior birth	No	9	9
30 to 48 years	Health Facility	No school/Primary	Agricultural labor/Casual labor	Poorest	Currently Married	No	1 Yes	18	No	3	3	Poorest	2 to 3 prior births	Yes	16	30
20 to 29 years	Health Facility	No school/Primary	Agricultural labor/Casual labor	Poorest	Currently Married	No	1 Yes	20	Yes	3	5	Poorest	2 to 3 prior births	Yes	12	33
20 to 29 years	Health Facility	No school/Primary	Salaried worker	Poorest	Currently Married	Yes	1 Yes	15	No	3	3	Poorest	2 to 3 prior births	Yes	9	20
30 to 48 years	Home/Other	No school/Primary	Salaried worker	Poorer	Currently Married	No	1 Yes	19	Yes	2	3	Poorer	4+ prior births	Yes	7	12
30 to 48 years	Health Facility	No school/Primary	Self-employed in petty trade/Self-employed small scale industry	Poorest	Currently Married	No	1 Yes	19	No	2	3	Poorest	4+ prior births	No	14	36
20 to 29 years	Home/Other	No school/Primary	Self-employed in petty trade/Self-employed small scale industry	Richer	Currently Married	No	1 Yes	15	Yes	3	4	Richer/Richest	2 to 3 prior births	Yes	10	17
15 to 19 years	Health Facility	No school/Primary	Agricultural labor/Casual labor	Poorest	Currently Married	No	1 Yes	19	Yes	2	2	Poorest	0 to 1 prior birth	No	9	13
30 to 48 years	Home/Other	No school/Primary	Agricultural labor/Casual labor	Poorest	Currently Married	No	1 Yes	12	No	0	2	Poorest	4+ prior births	Yes	7	15
15 to 19 years	Health Facility	No school/Primary	No partner	Poorer	Not Married	No	1 Yes	16	Yes	3	6	Poorer	0 to 1 prior birth	No	10	24
20 to 29 years	Home/Other	No school/Primary	Self-employed in petty trade/Self-employed small scale industry	Poorest	Currently Married	No	1 Yes	15	No	2	3	Poorest	4+ prior births	Yes	8	19
20 to 29 years	Health Facility	No school/Primary	Self-employed in petty trade/Self-employed small scale industry	Poorest	Currently Married	No	1 Yes	16	Yes	6	5	Poorest	0 to 1 prior birth	No	13	26
20 to 29 years	Health Facility	No school/Primary	Agricultural labor/Casual labor	Poorer	Currently Married	No	1 Yes	18	Yes	1	2	Poorer	4+ prior births	Yes	10	28
15 to 19 years	Health Facility	Post-primary/vocational/Secondary	No partner	Richer	Not Married	No	1 Yes	19	Yes	4	5	Richer/Richest	0 to 1 prior birth	No	10	13
20 to 29 years	Health Facility	No school/Primary	Agricultural labor/Casual labor	Middle	Currently Married	No	1 Yes	15	No	2	5	Middle	2 to 3 prior births	Yes	8	23
15 to 19 years	Health Facility	No school/Primary	Salaried worker	Poorest	Currently Married	No	1 Yes	17	No	4	5	Poorest	2 to 3 prior births	Yes	11	26
20 to 29 years	Health Facility	No school/Primary	Self-employed in petty trade/Self-employed small scale industry	Poorest	Currently Married	No	1 Yes	16	Yes	3	3	Poorest	2 to 3 prior births	Yes	12	22
20 to 29 years	Health Facility	Post-primary/vocational/Secondary	Unemployed/homemaker/Other	Richer	Currently Married	No	1 Yes	15	Yes	2	0	Richer/Richest	2 to 3 prior births	Yes	12	27
15 to 19 years	Health Facility	Post-primary/vocational/Secondary	Agricultural labor/Casual labor	Poorer	Currently Married	No	1 Yes	19	Yes	3	3	Poorer	0 to 1 prior birth	No	9	24
20 to 29 years	Home/Other	No school/Primary	Agricultural labor/Casual labor	Poorest	Currently Married	No	1 Yes	18	Yes	2	1	Poorest	4+ prior births	No	12	36
20 to 29 years	Home/Other	Post-primary/vocational/Secondary	No partner	Middle	Not Married	Yes	1 Yes	19	Yes	2	2	Middle	0 to 1 prior birth	No	10	21
20 to 29 years	Health Facility	No school/Primary	No partner	Richer	Not Married	No	1 Yes	15	Yes	2	3	Richer/Richest	4+ prior births	Yes	10	36
20 to 29 years	Health Facility	No school/Primary	Agricultural labor/Casual labor	Poorer	Currently Married	Yes	1 Yes	20	Yes	3	4	Poorer	4+ prior births	Yes	6	10
15 to 19 years	Health Facility	No school/Primary	Self-employed in petty trade/Self-employed small scale industry	Poorest	Currently Married	No	1 Yes	11	Yes	2	4	Poorest	0 to 1 prior birth	No	12	21
20 to 29 years	Health Facility	No school/Primary	Self-employed in petty trade/Self-employed small scale industry	Poorer	Currently Married	Yes	1 Yes	15	No	3	3	Poorer	4+ prior births	Yes	11	27
15 to 19 years	Health Facility	Post-primary/vocational/Secondary	No partner	Middle	Not Married	No	1 Yes	13	Yes	2	2	Middle	0 to 1 prior birth	No	12	25
15 to 19 years	Health Facility	No school/Primary	No partner	Poorer	Not Married	No	1 Yes	15	Yes	2	2	Poorer	0 to 1 prior birth	No	10	28
20 to 29 years	Home/Other	Post-primary/vocational/Secondary	Agricultural labor/Casual labor	Poorest	Currently Married	No	1 Yes	19	Yes	2	2	Poorest	2 to 3 prior births	Yes	10	21
15 to 19 years	Health Facility	Post-primary/vocational/Secondary	Agricultural labor/Casual labor	Poorer	Currently Married	No	1 Yes	19	Yes	4	4	Poorer	0 to 1 prior birth	No	13	39
20 to 29 years	Health Facility	College or above	Salaried worker	Richer	Currently Married	No	1 Yes	18	Yes	2	2	Richer/Richest	2 to 3 prior births	Yes	10	11
30 to 48 years	Health Facility	No school/Primary	Salaried worker	Poorer	Currently Married	Yes	1 Yes	20	Yes	2	3	Poorer	4+ prior births	Yes	11	27
20 to 29 years	Health Facility	Post-primary/vocational/Secondary	Agricultural labor/Casual labor	Poorest	Currently Married	No	1 Yes	17	Yes	4	3	Poorest	2 to 3 prior births	Yes	11	28
15 to 19 years	Health Facility	Post-primary/vocational/Secondary	No partner	Richer	Not Married	No	1 Yes	13	Yes	3	2	Richer/Richest	0 to 1 prior birth	No	11	18
30 to 48 years	Health Facility	College or above	Agricultural labor/Casual labor	Poorest	Currently Married	Yes	1 Yes	9	Yes	2	5	Poorest	4+ prior births	Yes	9	26
20 to 29 years	Health Facility	College or above	Self-employed in petty trade/Self-employed small scale industry	Richer	Currently Married	Yes	1 Yes	18	Yes	5	4	Richer/Richest	2 to 3 prior births	Yes	10	30
20 to 29 years	Health Facility	Post-primary/vocational/Secondary	No partner	Middle	Not Married	No	1 Yes	12	Yes	2	5	Middle	0 to 1 prior birth	No	12	17
15 to 19 years	Health Facility	No school/Primary	No partner	Richer	Not Married	No	1 Yes	15	Yes	2	6	Richer/Richest	0 to 1 prior birth	No	9	19
20 to 29 years	Health Facility	No school/Primary	Self-employed in petty trade/Self-employed small scale industry	Richer	Currently Married	No	1 Yes	15	Yes	4	3	Richer/Richest	2 to 3 prior births	Yes	12	36
30 to 48 years	Health Facility	Post-primary/vocational/Secondary	Self-employed in petty trade/Self-employed small scale industry	Middle	Currently Married	No	1 Yes	19	Yes	4	4	Middle	2 to 3 prior births	Yes	10	23
20 to 29 years	Home/Other	No school/Primary	Agricultural labor/Casual labor	Poorest	Currently Married	No	1 Yes	13	No	0	0	Poorest	4+ prior births	No	10	20
20 to 29 years	Health Facility	Post-primary/vocational/Secondary	Unemployed/homemaker/Other	Middle	Currently Married	No	1 Yes	13	Yes	2	4	Middle	0 to 1 prior birth	No	11	27
30 to 48 years	Home/Other	No school/Primary	No partner	Poorer	Not Married	Yes	1 Yes	20	No	2	1	Poorer	4+ prior births	Yes	12	5
15 to 19 years	Health Facility	No school/Primary	Agricultural labor/Casual labor	Poorest	Currently Married	Yes	1 Yes	18	Yes	3	4	Poorest	0 to 1 prior birth	No	9	32
30 to 48 years	Health Facility	No school/Primary	Self-employed in petty trade/Self-employed small scale industry	Poorer	Currently Married	No	1 Yes	15	Yes	2	4	Poorer	4+ prior births	Yes	8	25
15 to 19 years	Health Facility	No school/Primary	Self-employed in petty trade/Self-employed small scale industry	Poorer	Currently Married	No	1 Yes	19	Yes	3	4	Poorer	0 to 1 prior birth	No	8	23
15 to 19 years	Health Facility	No school/Primary	Agricultural labor/Casual labor	Middle	Currently Married	No	1 Yes	15	Yes	4	3	Middle	0 to 1 prior birth	No	9	15
20 to 29 years	Home/Other	No school/Primary	Agricultural labor/Casual labor	Poorest	Currently Married	No	1 Yes	18	No	3	4	Poorest	0 to 1 prior birth	No	10	21
20 to 29 years	Home/Other	No school/Primary	No partner	Poorest	Not Married	No	1 Yes	13	No	0	0	Poorest	2 to 3 prior births	Yes	10	9
15 to 19 years	Health Facility	Post-primary/vocational/Secondary	No partner	Poorer	Not Married	No	1 Yes	18	Yes	2	5	Poorer	0 to 1 prior birth	No	12	23
15 to 19 years	Health Facility	No school/Primary	Agricultural labor/Casual labor	Poorest	Currently Married	Yes	1 Yes	19	Yes	2	5	Poorest	0 to 1 prior birth	No	10	34
20 to 29 years	Health Facility	No school/Primary	Unemployed/homemaker/Other	Middle	Currently Married	No	1 Yes	12	Yes	2	6	Middle	4+ prior births	Yes	13	24
15 to 19 years	Health Facility	Post-primary/vocational/Secondary	Agricultural labor/Casual labor	Poorer	Currently Married	No	1 Yes	18	Yes	3	4	Poorer	0 to 1 prior birth	No	11	26
15 to 19 years	Health Facility	No school/Primary	Agricultural labor/Casual labor	Poorest	Currently Married	No	1 Yes	11	Yes	4	4	Poorest	2 to 3 prior births	Yes	11	31
30 to 48 years	Health Facility	College or above	Salaried worker	Richest	Currently Married	Yes	1 Yes	17	Yes	5	5	Richer/Richest	2 to 3 prior births	Yes	11	31
20 to 29 years	Health Facility	No school/Primary	Self-employed in petty trade/Self-employed small scale industry	Poorest	Currently Married	No	1 Yes	13	Yes	2	2	Poorest	2 to 3 prior births	Yes	12	22
20 to 29 years	Health Facility	No school/Primary	Agricultural labor/Casual labor	Middle	Currently Married	No	1 Yes	13	Yes	0	5	Middle	0 to 1 prior birth	No	12	22
20 to 29 years	Health Facility	No school/Primary	Agricultural labor/Casual labor	Middle	Currently Married	No	1 Yes	20	Yes	2	2	Middle	4+ prior births	Yes	9	17
20 to 29 years	Health Facility	No school/Primary	Self-employed in petty trade/Self-employed small scale industry	Richer	Currently Married	No	1 Yes	15	No	2	4	Richer/Richest	2 to 3 prior births	Yes	11	33
15 to 19 years	Health Facility	No school/Primary	Unemployed/homemaker/Other	Poorest	Currently Married	No	1 Yes	11	No	0	0	Poorest	0 to 1 prior birth	No	7	11
20 to 29 years	Health Facility	Post-primary/vocational/Secondary	Self-employed in petty trade/Self-employed small scale industry	Richest	Currently Married	Yes	1 Yes	20	Yes	4	5	Richer/Richest	2 to 3 prior births	Yes	12	36
20 to 29 years	Health Facility	Post-primary/vocational/Secondary	No partner	Middle	Not Married	No	1 Yes	17	Yes	2	1	Middle	2 to 3 prior births	Yes	11	16
20 to 29 years	Health Facility	No school/Primary	Self-employed in petty trade/Self-employed small scale industry	Richer	Currently Married	No	1 Yes	15	No	3	5	Richer/Richest	4+ prior births	Yes	13	24
20 to 29 years	Home/Other	Post-primary/vocational/Secondary	Self-employed in petty trade/Self-employed small scale industry	Middle	Currently Married	No	1 Yes	20	Yes	4	4	Middle	0 to 1 prior birth	No	4	23
15 to 19 years	Health Facility	No school/Primary	Self-employed in petty trade/Self-employed small scale industry	Middle	Currently Married	No	1 Yes	20	Yes	3	5	Middle	0 to 1 prior birth	No	8	16
20 to 29 years	Health Facility	No school/Primary	No partner	Richer	Not Married	No	1 Yes	15	Yes	2	2	Richer/Richest	0 to 1 prior birth	No	13	26
20 to 29 years	Health Facility	No school/Primary	Self-employed in petty trade/Self-employed small scale industry	Richer	Currently Married	No	1 Yes	14	Yes	2	3	Richer/Richest	0 to 1 prior birth	No	12	16
30 to 48 years	Health Facility	Post-primary/vocational/Secondary	Salaried worker	Poorer	Currently Married	Yes	1 Yes	18	Yes	4	4	Poorer	2 to 3 prior births	Yes	10	36
20 to 29 years	Health Facility	No school/Primary	No partner	Poorest	Not Married	No	1 Yes	13	Yes	0	0	Poorest	4+ prior births	Yes	9	10
20 to 29 years	Health Facility	No school/Primary	Self-employed in petty trade/Self-employed small scale industry	Poorest	Currently Married	No	1 Yes	15	No	2	4	Poorest	2 to 3 prior births	Yes	13	31
30 to 48 years	Health Facility	No school/Primary	Unemployed/homemaker/Other	Richer	Currently Married	No	1 Yes	15	Yes	2	2	Richer/Richest	4+ prior births	Yes	14	29
15 to 19 years	Health Facility	No school/Primary	No partner	Middle	Not Married	No	1 Yes	15	Yes	2	2	Middle	0 to 1 prior birth	No	7	12
20 to 29 years	Home/Other	No school/Primary	Agricultural labor/Casual labor	Middle	Currently Married	No	1 Yes	20	Yes	4	4	Middle	2 to 3 prior births	Yes	12	24
20 to 29 years	Health Facility	College or above	Salaried worker	Richest	Currently Married	Yes	1 Yes	19	Yes	2	2	Richer/Richest	0 to 1 prior birth	No	11	21
20 to 29 years	Health Facility	Post-primary/vocational/Secondary	Agricultural labor/Casual labor	Middle	Currently Married	No	1 Yes	13	No	2	1	Middle	0 to 1 prior birth	No	12	12
20 to 29 years	Health Facility	No school/Primary	Agricultural labor/Casual labor	Poorest	Currently Married	No	1 Yes	19	Yes	4	4	Poorest	4+ prior births	Yes	13	38
20 to 29 years	Health Facility	Post-primary/vocational/Secondary	No partner	Poorer	Not Married	No	1 Yes	17	Yes	4	4	Poorer	2 to 3 prior births	Yes	10	24
15 to 19 years	Health Facility	No school/Primary	Agricultural labor/Casual labor	Poorer	Currently Married	No	1 Yes	20	Yes	2	4	Poorer	0 to 1 prior birth	No	9	26
20 to 29 years	Health Facility	No school/Primary	Agricultural labor/Casual labor	Poorest	Currently Married	No	1 Yes	19	Yes	3	4	Poorest	0 to 1 prior birth	No	14	33
20 to 29 years	Health Facility	Post-primary/vocational/Secondary	Salaried worker	Middle	Currently Married	Yes	1 Yes	15	Yes	0	5	Middle	0 to 1 prior birth	No	10	30
20 to 29 years	Home/Other	No school/Primary	No partner	Middle	Not Married	No	1 Yes	19	No	4	2	Middle	2 to 3 prior births	Yes	10	15
20 to 29 years	Health Facility	No school/Primary	Self-employed in petty trade/Self-employed small scale industry	Middle	Currently Married	No	1 Yes	15	Yes	2	5	Middle	4+ prior births	Yes	11	34
20 to 29 years	Health Facility	Post-primary/vocational/Secondary	Self-employed in petty trade/Self-employed small scale industry	Richer	Currently Married	Yes	1 Yes	15	Yes	2	2	Richer/Richest	2 to 3 prior births	Yes	9	23
20 to 29 years	Health Facility	No school/Primary	Agricultural labor/Casual labor	Poorer	Currently Married	No	1 Yes	17	Yes	2	2	Poorer	2 to 3 prior births	No	9	10
15 to 19 years	Health Facility	No school/Primary	Agricultural labor/Casual labor	Middle	Currently Married	No	1 Yes	20	Yes	4	4	Middle	0 to 1 prior birth	No	13	29
20 to 29 years	Health Facility	No school/Primary	Agricultural labor/Casual labor	Poorer	Currently Married	No	1 Yes	9	No	2	5	Poorer	2 to 3 prior births	Yes	9	19
20 to 29 years	Health Facility	No school/Primary	Agricultural labor/Casual labor	Poorer	Currently Married	No	1 Yes	18	No	4	5	Poorer	2 to 3 prior births	Yes	14	38
20 to 29 years	Health Facility	Post-primary/vocational/Secondary	Agricultural labor/Casual labor	Richest	Currently Married	No	1 Yes	18	No	2	3	Richer/Richest	0 to 1 prior birth	No	10	31
15 to 19 years	Health Facility	No school/Primary	Self-employed in petty trade/Self-employed small scale industry	Poorest	Currently Married	No	1 Yes	20	Yes	4	4	Poorest	2 to 3 prior births	Yes	6	22
20 to 29 years	Health Facility	College or above	Agricultural labor/Casual labor	Richer	Currently Married	Yes	1 Yes	13	Yes	3	4	Richer/Richest	2 to 3 prior births	Yes	13	26
20 to 29 years	Health Facility	No school/Primary	Self-employed in petty trade/Self-employed small scale industry	Middle	Currently Married	No	1 Yes	15	No	2	4	Middle	2 to 3 prior births	Yes	7	24
30 to 48 years	Health Facility	College or above	Salaried worker	Richest	Currently Married	Yes	1 Yes	17	Yes	5	5	Richer/Richest	2 to 3 prior births	Yes	12	28
30 to 48 years	Health Facility	No school/Primary	Agricultural labor/Casual labor	Poorest	Currently Married	Yes	1 Yes	20	No	0	0	Poorest	4+ prior births	Yes	9	12
15 to 19 years	Health Facility	No school/Primary	No partner	Richer	Not Married	No	1 Yes	16	No	2	2	Richer/Richest	0 to 1 prior birth	No	10	17
20 to 29 years	Health Facility	No school/Primary	Agricultural labor/Casual labor	Poorer	Currently Married	No	1 Yes	20	No	2	2	Poorer	4+ prior births	Yes	6	22
15 to 19 years	Health Facility	No school/Primary	Agricultural labor/Casual labor	Poorer	Currently Married	No	1 Yes	19	Yes	3	4	Poorer	2 to 3 prior births	Yes	12	26
15 to 19 years	Health Facility	No school/Primary	No partner	Richer	Not Married	No	1 Yes	20	Yes	0	0	Richer/Richest	0 to 1 prior birth	No	10	30
20 to 29 years	Health Facility	No school/Primary	Agricultural labor/Casual labor	Poorest	Currently Married	No	1 Yes	15	No	2	3	Poorest	0 to 1 prior birth	No	11	28
20 to 29 years	Health Facility	Post-primary/vocational/Secondary	Salaried worker	Poorer	Currently Married	Yes	1 Yes	18	Yes	4	4	Poorer	2 to 3 prior births	Yes	12	27
30 to 48 years	Health Facility	Post-primary/vocational/Secondary	Agricultural labor/Casual labor	Middle	Currently Married	No	1 Yes	15	Yes	2	4	Middle	2 to 3 prior births	Yes	11	22
30 to 48 years	Health Facility	No school/Primary	Self-employed in petty trade/Self-employed small scale industry	Poorest	Currently Married	No	1 Yes	20	Yes	2	5	Poorest	4+ prior births	Yes	10	30
30 to 48 years	Health Facility	No school/Primary	Agricultural labor/Casual labor	Poorer	Currently Married	No	1 Yes	14	Yes	4	5	Poorer	2 to 3 prior births	Yes	12	39
20 to 29 years	Health Facility	Post-primary/vocational/Secondary	Agricultural labor/Casual labor	Richest	Currently Married	No	1 Yes	20	Yes	1	2	Richer/Richest	2 to 3 prior births	Yes	13	27
20 to 29 years	Health Facility	Post-primary/vocational/Secondary	No partner	Poorer	Not Married	No	1 Yes	20	Yes	0	0	Poorer	0 to 1 prior birth	No	11	21
30 to 48 years	Health Facility	Post-primary/vocational/Secondary	Agricultural labor/Casual labor	Poorest	Currently Married	Yes	1 Yes	15	No	3	4	Poorest	2 to 3 prior births	Yes	10	24
30 to 48 years	Home/Other	No school/Primary	Agricultural labor/Casual labor	Poorest	Currently Married	No	1 Yes	18	Yes	2	1	Poorest	4+ prior births	No	10	34
20 to 29 years	Home/Other	No school/Primary	Agricultural labor/Casual labor	Poorer	Currently Married	No	1 Yes	18	No	2	5	Poorer	4+ prior births	Yes	5	6
20 to 29 years	Health Facility	No school/Primary	Self-employed in petty trade/Self-employed small scale industry	Middle	Currently Married	Yes	1 Yes	20	Yes	3	2	Middle	2 to 3 prior births	Yes	9	33
20 to 29 years	Health Facility	No school/Primary	Salaried worker	Poorer	Currently Married	No	1 Yes	15	No	3	3	Poorer	2 to 3 prior births	Yes	11	23
20 to 29 years	Home/Other	Post-primary/vocational/Secondary	Salaried worker	Richer	Currently Married	Yes	1 Yes	15	Yes	4	4	Richer/Richest	2 to 3 prior births	Yes	12	35
15 to 19 years	Health Facility	No school/Primary	Self-employed in petty trade/Self-employed small scale industry	Middle	Currently Married	No	1 Yes	19	Yes	2	3	Middle	0 to 1 prior birth	No	9	33
30 to 48 years	Health Facility	No school/Primary	Agricultural labor/Casual labor	Richest	Currently Married	Yes	1 Yes	20	Yes	2	1	Richer/Richest	2 to 3 prior births	Yes	7	8
20 to 29 years	Health Facility	Post-primary/vocational/Secondary	Unemployed/homemaker/Other	Richer	Currently Married	No	1 Yes	15	Yes	1	2	Richer/Richest	2 to 3 prior births	Yes	12	26
30 to 48 years	Health Facility	No school/Primary	Salaried worker	Richer	Currently Married	No	1 Yes	18	Yes	4	5	Richer/Richest	4+ prior births	Yes	8	19
15 to 19 years	Health Facility	No school/Primary	Self-employed in petty trade/Self-employed small scale industry	Middle	Currently Married	No	1 Yes	15	No	2	4	Middle	2 to 3 prior births	Yes	12	32
20 to 29 years	Home/Other	No school/Primary	Agricultural labor/Casual labor	Poorer	Currently Married	No	1 Yes	17	No	1	1	Poorer	0 to 1 prior birth	No	14	38
15 to 19 years	Health Facility	No school/Primary	No partner	Richer	Not Married	No	1 Yes	13	Yes	2	2	Richer/Richest	0 to 1 prior birth	No	11	34
20 to 29 years	Health Facility	No school/Primary	Agricultural labor/Casual labor	Middle	Currently Married	No	1 Yes	20	Yes	4	5	Middle	2 to 3 prior births	Yes	14	34
30 to 48 years	Home/Other	No school/Primary	Agricultural labor/Casual labor	Poorest	Currently Married	No	1 Yes	15	Yes	0	0	Poorest	4+ prior births	Yes	10	15
20 to 29 years	Health Facility	No school/Primary	Self-employed in petty trade/Self-employed small scale industry	Poorest	Currently Married	No	1 Yes	16	Yes	2	4	Poorest	2 to 3 prior births	Yes	13	32
30 to 48 years	Home/Other	No school/Primary	Self-employed in petty trade/Self-employed small scale industry	Poorest	Currently Married	Yes	1 Yes	20	Yes	2	1	Poorest	4+ prior births	No	11	30
30 to 48 years	Home/Other	No school/Primary	No partner	Poorer	Not Married	No	1 Yes	15	No	0	0	Poorer	4+ prior births	Yes	8	8
20 to 29 years	Home/Other	No school/Primary	Agricultural labor/Casual labor	Poorer	Currently Married	No	1 Yes	12	Yes	1	1	Poorer	0 to 1 prior birth	No	14	39
20 to 29 years	Health Facility	No school/Primary	No partner	Poorer	Not Married	Yes	1 Yes	19	Yes	2	4	Poorer	4+ prior births	Yes	6	24
20 to 29 years	Health Facility	College or above	Salaried worker	Richest	Currently Married	No	1 Yes	20	Yes	3	5	Richer/Richest	2 to 3 prior births	Yes	13	20
30 to 48 years	Health Facility	No school/Primary	Self-employed in petty trade/Self-employed small scale industry	Poorer	Currently Married	No	1 Yes	20	No	2	4	Poorer	4+ prior births	No	4	9
20 to 29 years	Health Facility	Post-primary/vocational/Secondary	Agricultural labor/Casual labor	Poorer	Currently Married	No	1 Yes	18	Yes	5	5	Poorer	0 to 1 prior birth	No	8	29
15 to 19 years	Health Facility	Post-primary/vocational/Secondary	No partner	Richer	Not Married	No	1 Yes	17	Yes	2	3	Richer/Richest	0 to 1 prior birth	No	10	26
15 to 19 years	Health Facility	No school/Primary	Salaried worker	Middle	Currently Married	No	1 Yes	15	No	2	4	Middle	2 to 3 prior births	Yes	12	32
30 to 48 years	Health Facility	No school/Primary	Self-employed in petty trade/Self-employed small scale industry	Poorer	Currently Married	No	1 Yes	15	Yes	1	0	Poorer	4+ prior births	Yes	10	14
20 to 29 years	Health Facility	No school/Primary	Agricultural labor/Casual labor	Richer	Currently Married	No	1 Yes	19	Yes	3	4	Richer/Richest	4+ prior births	No	8	26
20 to 29 years	Health Facility	Post-primary/vocational/Secondary	Agricultural labor/Casual labor	Poorer	Currently Married	No	1 Yes	18	Yes	2	4	Poorer	2 to 3 prior births	Yes	13	18
20 to 29 years	Home/Other	No school/Primary	Self-employed in petty trade/Self-employed small scale industry	Poorest	Currently Married	Yes	1 Yes	20	Yes	3	4	Poorest	2 to 3 prior births	Yes	8	22
20 to 29 years	Home/Other	No school/Primary	Agricultural labor/Casual labor	Poorer	Currently Married	No	1 Yes	16	No	2	2	Poorer	2 to 3 prior births	Yes	10	25
15 to 19 years	Health Facility	No school/Primary	Agricultural labor/Casual labor	Poorer	Currently Married	No	1 Yes	15	No	2	1	Poorer	0 to 1 prior birth	No	9	17
20 to 29 years	Health Facility	Post-primary/vocational/Secondary	Self-employed in petty trade/Self-employed small scale industry	Richer	Currently Married	Yes	1 Yes	20	Yes	4	5	Richer/Richest	0 to 1 prior birth	No	14	39
15 to 19 years	Health Facility	No school/Primary	No partner	Poorest	Not Married	No	1 Yes	20	Yes	0	1	Poorest	0 to 1 prior birth	No	9	20
30 to 48 years	Health Facility	Post-primary/vocational/Secondary	Agricultural labor/Casual labor	Middle	Currently Married	No	1 Yes	16	Yes	2	2	Middle	4+ prior births	Yes	10	21
30 to 48 years	Health Facility	No school/Primary	Self-employed in petty trade/Self-employed small scale industry	Middle	Currently Married	Yes	1 Yes	20	Yes	3	5	Middle	4+ prior births	Yes	5	29
20 to 29 years	Health Facility	Post-primary/vocational/Secondary	Self-employed in petty trade/Self-employed small scale industry	Middle	Currently Married	Yes	1 Yes	17	Yes	4	5	Middle	2 to 3 prior births	Yes	14	39
30 to 48 years	Health Facility	No school/Primary	No partner	Poorest	Not Married	Yes	1 Yes	15	No	3	5	Poorest	4+ prior births	Yes	12	20
15 to 19 years	Health Facility	No school/Primary	Agricultural labor/Casual labor	Richer	Currently Married	No	1 Yes	19	Yes	2	3	Richer/Richest	0 to 1 prior birth	No	5	8
30 to 48 years	Health Facility	No school/Primary	Agricultural labor/Casual labor	Poorer	Currently Married	No	1 Yes	19	Yes	4	5	Poorer	4+ prior births	Yes	9	24
30 to 48 years	Health Facility	No school/Primary	Agricultural labor/Casual labor	Poorer	Currently Married	No	1 Yes	15	Yes	2	4	Poorer	4+ prior births	Yes	13	28
20 to 29 years	Health Facility	Post-primary/vocational/Secondary	Salaried worker	Richest	Currently Married	Yes	1 Yes	12	Yes	2	3	Richer/Richest	2 to 3 prior births	Yes	10	17
20 to 29 years	Health Facility	Post-primary/vocational/Secondary	Salaried worker	Richer	Currently Married	No	1 Yes	18	Yes	2	3	Richer/Richest	0 to 1 prior birth	No	9	13
20 to 29 years	Health Facility	Post-primary/vocational/Secondary	No partner	Richer	Not Married	No	1 Yes	17	Yes	3	5	Richer/Richest	0 to 1 prior birth	No	12	26
20 to 29 years	Health Facility	Post-primary/vocational/Secondary	Salaried worker	Richest	Currently Married	No	1 Yes	15	No	4	5	Richer/Richest	2 to 3 prior births	Yes	13	28
20 to 29 years	Health Facility	No school/Primary	Agricultural labor/Casual labor	Poorest	Currently Married	Yes	1 Yes	19	Yes	1	1	Poorest	4+ prior births	Yes	13	38
30 to 48 years	Health Facility	College or above	No partner	Richest	Not Married	Yes	1 Yes	18	Yes	2	3	Richer/Richest	4+ prior births	Yes	10	18
15 to 19 years	Health Facility	No school/Primary	No partner	Middle	Not Married	No	1 Yes	16	Yes	0	2	Middle	0 to 1 prior birth	No	12	23
20 to 29 years	Health Facility	College or above	Salaried worker	Richest	Currently Married	Yes	1 Yes	18	Yes	4	5	Richer/Richest	0 to 1 prior birth	No	12	27
15 to 19 years	Health Facility	No school/Primary	Self-employed in petty trade/Self-employed small scale industry	Poorest	Currently Married	No	1 Yes	15	No	2	2	Poorest	2 to 3 prior births	No	10	6
15 to 19 years	Health Facility	Post-primary/vocational/Secondary	No partner	Richer	Not Married	No	1 Yes	15	Yes	2	4	Richer/Richest	0 to 1 prior birth	No	13	30
15 to 19 years	Health Facility	No school/Primary	No partner	Middle	Not Married	No	1 Yes	15	Yes	2	3	Middle	0 to 1 prior birth	No	13	34
20 to 29 years	Health Facility	Post-primary/vocational/Secondary	Agricultural labor/Casual labor	Poorest	Currently Married	No	1 Yes	15	Yes	2	4	Poorest	2 to 3 prior births	Yes	13	35
20 to 29 years	Health Facility	No school/Primary	Agricultural labor/Casual labor	Poorer	Currently Married	No	1 Yes	17	Yes	4	4	Poorer	2 to 3 prior births	Yes	10	22
20 to 29 years	Home/Other	No school/Primary	Agricultural labor/Casual labor	Poorest	Currently Married	No	1 Yes	19	No	2	2	Poorest	2 to 3 prior births	Yes	12	29
20 to 29 years	Health Facility	No school/Primary	Unemployed/homemaker/Other	Poorest	Currently Married	No	1 Yes	14	Yes	0	0	Poorest	4+ prior births	Yes	13	16
20 to 29 years	Health Facility	No school/Primary	Agricultural labor/Casual labor	Richer	Currently Married	No	1 Yes	15	Yes	2	3	Richer/Richest	0 to 1 prior birth	No	10	26
30 to 48 years	Health Facility	No school/Primary	Agricultural labor/Casual labor	Poorer	Currently Married	No	1 Yes	20	Yes	4	4	Poorer	4+ prior births	Yes	10	22
15 to 19 years	Health Facility	No school/Primary	Agricultural labor/Casual labor	Poorest	Currently Married	No	1 Yes	19	No	2	4	Poorest	0 to 1 prior birth	No	12	19
20 to 29 years	Health Facility	No school/Primary	Agricultural labor/Casual labor	Poorest	Currently Married	Yes	1 Yes	12	Yes	4	5	Poorest	0 to 1 prior birth	No	13	37
20 to 29 years	Health Facility	No school/Primary	Self-employed in petty trade/Self-employed small scale industry	Poorer	Currently Married	No	1 Yes	15	Yes	2	4	Poorer	4+ prior births	Yes	13	32
20 to 29 years	Health Facility	No school/Primary	Agricultural labor/Casual labor	Poorest	Currently Married	No	1 Yes	19	Yes	4	4	Poorest	2 to 3 prior births	Yes	8	25
30 to 48 years	Health Facility	College or above	Salaried worker	Richest	Currently Married	Yes	1 Yes	16	Yes	4	6	Richer/Richest	2 to 3 prior births	Yes	11	29
20 to 29 years	Health Facility	Post-primary/vocational/Secondary	Salaried worker	Poorest	Currently Married	No	1 Yes	15	Yes	2	5	Poorest	2 to 3 prior births	Yes	12	22
15 to 19 years	Home/Other	No school/Primary	No partner	Middle	Not Married	No	1 Yes	18	Yes	2	4	Middle	0 to 1 prior birth	No	9	28
20 to 29 years	Health Facility	Post-primary/vocational/Secondary	Self-employed in petty trade/Self-employed small scale industry	Richest	Currently Married	Yes	1 Yes	20	Yes	2	4	Richer/Richest	2 to 3 prior births	Yes	13	37
20 to 29 years	Home/Other	No school/Primary	Self-employed in petty trade/Self-employed small scale industry	Richer	Currently Married	No	1 Yes	18	Yes	3	2	Richer/Richest	4+ prior births	Yes	10	25
15 to 19 years	Health Facility	No school/Primary	Self-employed in petty trade/Self-employed small scale industry	Poorest	Currently Married	No	1 Yes	15	No	2	4	Poorest	0 to 1 prior birth	No	12	21
20 to 29 years	Health Facility	Post-primary/vocational/Secondary	No partner	Richer	Not Married	No	1 Yes	17	Yes	2	1	Richer/Richest	2 to 3 prior births	Yes	13	21
20 to 29 years	Health Facility	Post-primary/vocational/Secondary	Agricultural labor/Casual labor	Middle	Currently Married	No	1 Yes	15	No	3	3	Middle	0 to 1 prior birth	No	10	30
20 to 29 years	Health Facility	No school/Primary	Agricultural labor/Casual labor	Middle	Currently Married	No	1 Yes	18	Yes	2	4	Middle	2 to 3 prior births	Yes	7	12
15 to 19 years	Health Facility	No school/Primary	Agricultural labor/Casual labor	Poorer	Currently Married	No	1 Yes	7	No	3	0	Poorer	0 to 1 prior birth	No	15	35
20 to 29 years	Health Facility	College or above	Agricultural labor/Casual labor	Richer	Currently Married	No	1 Yes	19	Yes	2	1	Richer/Richest	0 to 1 prior birth	No	12	11
20 to 29 years	Health Facility	Post-primary/vocational/Secondary	Self-employed in petty trade/Self-employed small scale industry	Poorest	Currently Married	No	0 No	15	Yes	1	2	Poorest	2 to 3 prior births	No	12	32
20 to 29 years	Health Facility	No school/Primary	Agricultural labor/Casual labor	Middle	Currently Married	No	1 Yes	14	No	2	4	Middle	0 to 1 prior birth	No	8	16
15 to 19 years	Health Facility	No school/Primary	No partner	Poorest	Not Married	No	1 Yes	15	Yes	2	2	Poorest	0 to 1 prior birth	No	12	14
20 to 29 years	Home/Other	Post-primary/vocational/Secondary	No partner	Richest	Not Married	No	1 Yes	15	Yes	2	1	Richer/Richest	0 to 1 prior birth	No	12	22
20 to 29 years	Health Facility	Post-primary/vocational/Secondary	Salaried worker	Richest	Currently Married	No	1 Yes	19	Yes	4	5	Richer/Richest	0 to 1 prior birth	No	15	39
20 to 29 years	Health Facility	No school/Primary	Self-employed in petty trade/Self-employed small scale industry	Richer	Currently Married	No	1 Yes	9	No	4	5	Richer/Richest	4+ prior births	Yes	15	39
30 to 48 years	Home/Other	Post-primary/vocational/Secondary	Self-employed in petty trade/Self-employed small scale industry	Richer	Currently Married	Yes	1 Yes	19	Yes	1	0	Richer/Richest	4+ prior births	Yes	13	36
20 to 29 years	Home/Other	No school/Primary	Agricultural labor/Casual labor	Poorer	Currently Married	Yes	1 Yes	15	No	2	2	Poorer	4+ prior births	No	12	19
20 to 29 years	Health Facility	Post-primary/vocational/Secondary	Salaried worker	Richer	Currently Married	No	1 Yes	17	Yes	4	4	Richer/Richest	2 to 3 prior births	Yes	11	29
15 to 19 years	Health Facility	No school/Primary	Agricultural labor/Casual labor	Poorest	Currently Married	No	1 Yes	17	Yes	4	5	Poorest	0 to 1 prior birth	No	11	27
20 to 29 years	Health Facility	No school/Primary	Agricultural labor/Casual labor	Middle	Currently Married	No	1 Yes	18	Yes	2	4	Middle	2 to 3 prior births	Yes	10	21
30 to 48 years	Home/Other	No school/Primary	No partner	Poorest	Not Married	Yes	1 Yes	20	Yes	4	5	Poorest	4+ prior births	Yes	15	39
20 to 29 years	Health Facility	No school/Primary	Agricultural labor/Casual labor	Middle	Currently Married	Yes	1 Yes	13	Yes	1	3	Middle	2 to 3 prior births	Yes	11	12
20 to 29 years	Health Facility	No school/Primary	No partner	Poorer	Not Married	No	1 Yes	18	Yes	2	1	Poorer	4+ prior births	Yes	9	0
30 to 48 years	Health Facility	No school/Primary	Self-employed in petty trade/Self-employed small scale industry	Poorer	Currently Married	Yes	1 Yes	20	Yes	3	5	Poorer	4+ prior births	Yes	14	37
30 to 48 years	Health Facility	College or above	Salaried worker	Richest	Currently Married	Yes	1 Yes	20	Yes	4	5	Richer/Richest	2 to 3 prior births	Yes	12	31
20 to 29 years	Health Facility	No school/Primary	Self-employed in petty trade/Self-employed small scale industry	Middle	Currently Married	Yes	1 Yes	15	No	2	4	Middle	4+ prior births	Yes	7	21
20 to 29 years	Health Facility	No school/Primary	Self-employed in petty trade/Self-employed small scale industry	Poorest	Currently Married	Yes	1 Yes	15	No	2	3	Poorest	2 to 3 prior births	Yes	11	12
15 to 19 years	Health Facility	No school/Primary	Agricultural labor/Casual labor	Richer	Currently Married	No	1 Yes	16	Yes	4	4	Richer/Richest	0 to 1 prior birth	No	10	23
15 to 19 years	Home/Other	Post-primary/vocational/Secondary	No partner	Poorest	Not Married	No	1 Yes	20	Yes	4	4	Poorest	0 to 1 prior birth	No	15	38
30 to 48 years	Home/Other	No school/Primary	No partner	Poorest	Not Married	Yes	1 Yes	20	Yes	3	1	Poorest	2 to 3 prior births	Yes	14	38
20 to 29 years	Health Facility	Post-primary/vocational/Secondary	Agricultural labor/Casual labor	Richest	Currently Married	No	1 Yes	20	Yes	4	5	Richer/Richest	2 to 3 prior births	Yes	11	28
15 to 19 years	Home/Other	No school/Primary	No partner	Poorer	Not Married	No	1 Yes	15	No	2	2	Poorer	0 to 1 prior birth	No	5	5
20 to 29 years	Health Facility	No school/Primary	Agricultural labor/Casual labor	Poorest	Currently Married	No	1 Yes	20	Yes	1	4	Poorest	4+ prior births	Yes	11	18
30 to 48 years	Health Facility	No school/Primary	Agricultural labor/Casual labor	Poorest	Currently Married	Yes	1 Yes	19	No	3	1	Poorest	4+ prior births	Yes	10	32
20 to 29 years	Health Facility	College or above	Self-employed in petty trade/Self-employed small scale industry	Richer	Currently Married	Yes	1 Yes	15	Yes	3	5	Richer/Richest	2 to 3 prior births	Yes	13	27
30 to 48 years	Health Facility	No school/Primary	Self-employed in petty trade/Self-employed small scale industry	Poorer	Currently Married	No	1 Yes	15	No	3	4	Poorer	2 to 3 prior births	Yes	10	27
30 to 48 years	Health Facility	No school/Primary	Agricultural labor/Casual labor	Middle	Currently Married	Yes	1 Yes	20	Yes	4	5	Middle	4+ prior births	No	12	38
15 to 19 years	Health Facility	No school/Primary	No partner	Richer	Not Married	No	1 Yes	16	Yes	2	4	Richer/Richest	0 to 1 prior birth	No	8	18
20 to 29 years	Health Facility	Post-primary/vocational/Secondary	No partner	Richest	Not Married	No	1 Yes	15	Yes	2	4	Richer/Richest	0 to 1 prior birth	No	13	24
30 to 48 years	Health Facility	Post-primary/vocational/Secondary	Self-employed in petty trade/Self-employed small scale industry	Poorer	Currently Married	Yes	1 Yes	18	Yes	4	4	Poorer	4+ prior births	Yes	11	29
15 to 19 years	Health Facility	No school/Primary	Agricultural labor/Casual labor	Poorer	Currently Married	No	1 Yes	14	Yes	1	3	Poorer	2 to 3 prior births	Yes	12	17
15 to 19 years	Health Facility	Post-primary/vocational/Secondary	Unemployed/homemaker/Other	Poorer	Currently Married	No	1 Yes	17	Yes	0	3	Poorer	0 to 1 prior birth	No	12	27
30 to 48 years	Health Facility	No school/Primary	Agricultural labor/Casual labor	Poorer	Currently Married	No	1 Yes	15	Yes	2	0	Poorer	4+ prior births	Yes	4	9
20 to 29 years	Home/Other	No school/Primary	Unemployed/homemaker/Other	Poorest	Currently Married	No	1 Yes	14	No	3	4	Poorest	4+ prior births	Yes	1	6
20 to 29 years	Health Facility	Post-primary/vocational/Secondary	Agricultural labor/Casual labor	Richest	Currently Married	Yes	1 Yes	18	Yes	4	5	Richer/Richest	2 to 3 prior births	Yes	11	28
20 to 29 years	Health Facility	No school/Primary	Agricultural labor/Casual labor	Richer	Currently Married	No	1 Yes	14	Yes	2	5	Richer/Richest	2 to 3 prior births	Yes	10	20
20 to 29 years	Health Facility	No school/Primary	Agricultural labor/Casual labor	Poorest	Currently Married	No	1 Yes	18	No	1	0	Poorest	2 to 3 prior births	Yes	11	26
20 to 29 years	Health Facility	College or above	No partner	Richest	Not Married	Yes	1 Yes	19	Yes	4	5	Richer/Richest	0 to 1 prior birth	No	11	29
20 to 29 years	Health Facility	No school/Primary	Agricultural labor/Casual labor	Poorest	Currently Married	No	1 Yes	20	No	0	1	Poorest	4+ prior births	No	3	6
15 to 19 years	Health Facility	No school/Primary	Agricultural labor/Casual labor	Poorest	Currently Married	No	1 Yes	20	No	3	4	Poorest	0 to 1 prior birth	No	13	38
20 to 29 years	Health Facility	No school/Primary	Agricultural labor/Casual labor	Poorest	Currently Married	No	1 Yes	13	No	0	0	Poorest	4+ prior births	Yes	8	16
30 to 48 years	Health Facility	No school/Primary	Agricultural labor/Casual labor	Poorer	Currently Married	Yes	1 Yes	15	No	3	4	Poorer	4+ prior births	Yes	13	26
20 to 29 years	Health Facility	No school/Primary	Agricultural labor/Casual labor	Middle	Currently Married	No	1 Yes	15	Yes	2	4	Middle	2 to 3 prior births	No	7	31
20 to 29 years	Health Facility	Post-primary/vocational/Secondary	Agricultural labor/Casual labor	Richest	Currently Married	No	1 Yes	16	Yes	4	4	Richer/Richest	0 to 1 prior birth	No	12	23
30 to 48 years	Health Facility	Post-primary/vocational/Secondary	Unemployed/homemaker/Other	Richer	Currently Married	Yes	1 Yes	17	Yes	3	1	Richer/Richest	4+ prior births	Yes	9	22
20 to 29 years	Health Facility	No school/Primary	Agricultural labor/Casual labor	Richest	Currently Married	Yes	1 Yes	14	Yes	1	0	Richer/Richest	2 to 3 prior births	Yes	14	33
20 to 29 years	Health Facility	No school/Primary	Agricultural labor/Casual labor	Poorest	Currently Married	No	1 Yes	15	No	2	3	Poorest	4+ prior births	Yes	10	22
20 to 29 years	Health Facility	No school/Primary	Agricultural labor/Casual labor	Middle	Currently Married	No	1 Yes	19	Yes	4	5	Middle	2 to 3 prior births	Yes	7	19
20 to 29 years	Health Facility	No school/Primary	Self-employed in petty trade/Self-employed small scale industry	Poorer	Currently Married	No	1 Yes	19	No	4	4	Poorer	4+ prior births	Yes	9	33
30 to 48 years	Health Facility	No school/Primary	Agricultural labor/Casual labor	Richest	Currently Married	No	1 Yes	19	Yes	4	4	Richer/Richest	4+ prior births	Yes	11	29
20 to 29 years	Home/Other	No school/Primary	Self-employed in petty trade/Self-employed small scale industry	Poorest	Currently Married	No	1 Yes	20	Yes	2	1	Poorest	2 to 3 prior births	Yes	12	35
30 to 48 years	Health Facility	College or above	Agricultural labor/Casual labor	Richest	Currently Married	No	1 Yes	15	Yes	2	2	Richer/Richest	2 to 3 prior births	Yes	15	14
15 to 19 years	Health Facility	No school/Primary	Salaried worker	Middle	Currently Married	No	1 Yes	9	Yes	0	0	Middle	4+ prior births	Yes	11	9
30 to 48 years	Health Facility	No school/Primary	Self-employed in petty trade/Self-employed small scale industry	Poorer	Currently Married	No	1 Yes	16	Yes	2	4	Poorer	4+ prior births	Yes	7	23
15 to 19 years	Health Facility	Post-primary/vocational/Secondary	Agricultural labor/Casual labor	Poorer	Currently Married	No	1 Yes	17	Yes	4	5	Poorer	2 to 3 prior births	Yes	10	23
30 to 48 years	Health Facility	College or above	Salaried worker	Richest	Currently Married	Yes	1 Yes	15	Yes	4	4	Richer/Richest	2 to 3 prior births	Yes	13	34
20 to 29 years	Health Facility	No school/Primary	Agricultural labor/Casual labor	Poorest	Currently Married	No	1 Yes	19	No	4	3	Poorest	4+ prior births	Yes	8	31
30 to 48 years	Health Facility	No school/Primary	No partner	Poorer	Not Married	Yes	1 Yes	12	Yes	2	4	Poorer	4+ prior births	Yes	10	37
15 to 19 years	Health Facility	No school/Primary	Agricultural labor/Casual labor	Middle	Currently Married	No	1 Yes	18	No	2	5	Middle	0 to 1 prior birth	No	7	10
30 to 48 years	Health Facility	No school/Primary	Agricultural labor/Casual labor	Poorer	Currently Married	No	1 Yes	15	No	1	5	Poorer	4+ prior births	Yes	9	17
30 to 48 years	Health Facility	College or above	Agricultural labor/Casual labor	Richer	Currently Married	No	1 Yes	15	Yes	3	2	Richer/Richest	4+ prior births	Yes	10	24
20 to 29 years	Health Facility	Post-primary/vocational/Secondary	No partner	Poorer	Not Married	No	1 Yes	17	Yes	5	4	Poorer	0 to 1 prior birth	No	11	23
20 to 29 years	Health Facility	College or above	Salaried worker	Richest	Currently Married	Yes	1 Yes	19	Yes	4	4	Richer/Richest	2 to 3 prior births	Yes	11	28
20 to 29 years	Health Facility	No school/Primary	Agricultural labor/Casual labor	Middle	Currently Married	No	1 Yes	15	Yes	2	4	Middle	2 to 3 prior births	No	10	21
20 to 29 years	Health Facility	No school/Primary	Agricultural labor/Casual labor	Middle	Currently Married	No	1 Yes	19	Yes	4	5	Middle	0 to 1 prior birth	No	14	36
20 to 29 years	Health Facility	No school/Primary	Self-employed in petty trade/Self-employed small scale industry	Middle	Currently Married	No	1 Yes	15	Yes	2	4	Middle	2 to 3 prior births	Yes	8	28
20 to 29 years	Health Facility	Post-primary/vocational/Secondary	Agricultural labor/Casual labor	Poorest	Currently Married	No	1 Yes	20	Yes	3	5	Poorest	0 to 1 prior birth	No	15	30
30 to 48 years	Health Facility	No school/Primary	Agricultural labor/Casual labor	Poorer	Currently Married	No	1 Yes	17	No	4	5	Poorer	4+ prior births	Yes	10	26
30 to 48 years	Health Facility	No school/Primary	Agricultural labor/Casual labor	Poorer	Currently Married	No	1 Yes	18	Yes	0	2	Poorer	4+ prior births	Yes	7	11
20 to 29 years	Health Facility	No school/Primary	Self-employed in petty trade/Self-employed small scale industry	Poorest	Currently Married	No	1 Yes	15	No	2	3	Poorest	0 to 1 prior birth	No	12	21
20 to 29 years	Health Facility	No school/Primary	Self-employed in petty trade/Self-employed small scale industry	Poorer	Currently Married	No	1 Yes	15	No	2	4	Poorer	2 to 3 prior births	Yes	8	21
20 to 29 years	Health Facility	College or above	Self-employed in petty trade/Self-employed small scale industry	Middle	Currently Married	No	1 Yes	17	Yes	3	4	Middle	0 to 1 prior birth	No	12	27
20 to 29 years	Health Facility	Post-primary/vocational/Secondary	Self-employed in petty trade/Self-employed small scale industry	Poorest	Currently Married	No	1 Yes	18	Yes	4	4	Poorest	0 to 1 prior birth	No	15	37
15 to 19 years	Health Facility	Post-primary/vocational/Secondary	Salaried worker	Poorest	Not Married	No	1 Yes	20	Yes	3	5	Poorest	2 to 3 prior births	Yes	8	18
20 to 29 years	Health Facility	Post-primary/vocational/Secondary	No partner	Richer	Not Married	No	1 Yes	17	Yes	4	4	Richer/Richest	0 to 1 prior birth	No	11	29
20 to 29 years	Health Facility	No school/Primary	Agricultural labor/Casual labor	Poorer	Currently Married	Yes	1 Yes	19	No	4	5	Poorer	4+ prior births	Yes	14	39
30 to 48 years	Health Facility	No school/Primary	Agricultural labor/Casual labor	Poorer	Currently Married	No	1 Yes	15	No	2	2	Poorer	4+ prior births	Yes	10	24
20 to 29 years	Health Facility	No school/Primary	Self-employed in petty trade/Self-employed small scale industry	Poorest	Currently Married	No	1 Yes	15	Yes	2	4	Poorest	2 to 3 prior births	No	13	28
20 to 29 years	Health Facility	No school/Primary	Agricultural labor/Casual labor	Poorest	Currently Married	Yes	1 Yes	20	Yes	4	5	Poorest	2 to 3 prior births	Yes	14	35
30 to 48 years	Health Facility	Post-primary/vocational/Secondary	Salaried worker	Richer	Currently Married	Yes	1 Yes	15	Yes	2	4	Richer/Richest	2 to 3 prior births	Yes	11	28
20 to 29 years	Health Facility	No school/Primary	Agricultural labor/Casual labor	Middle	Currently Married	No	1 Yes	17	Yes	2	1	Middle	2 to 3 prior births	Yes	12	13
20 to 29 years	Health Facility	Post-primary/vocational/Secondary	No partner	Poorest	Not Married	No	1 Yes	19	Yes	2	1	Poorest	0 to 1 prior birth	No	13	10
30 to 48 years	Health Facility	No school/Primary	Agricultural labor/Casual labor	Richer	Currently Married	No	1 Yes	16	Yes	2	1	Richer/Richest	4+ prior births	Yes	12	8
15 to 19 years	Health Facility	Post-primary/vocational/Secondary	No partner	Richer	Not Married	No	1 Yes	15	Yes	2	1	Richer/Richest	0 to 1 prior birth	No	11	10
20 to 29 years	Health Facility	No school/Primary	Self-employed in petty trade/Self-employed small scale industry	Middle	Currently Married	No	1 Yes	19	No	4	4	Middle	4+ prior births	Yes	10	27
30 to 48 years	Health Facility	No school/Primary	Self-employed in petty trade/Self-employed small scale industry	Middle	Currently Married	No	1 Yes	16	No	2	2	Middle	4+ prior births	Yes	11	31
30 to 48 years	Health Facility	No school/Primary	Agricultural labor/Casual labor	Poorest	Currently Married	No	1 Yes	15	No	2	1	Poorest	4+ prior births	No	4	22
20 to 29 years	Health Facility	College or above	Unemployed/homemaker/Other	Richer	Currently Married	No	1 Yes	17	Yes	2	3	Richer/Richest	0 to 1 prior birth	No	13	25
20 to 29 years	Health Facility	Post-primary/vocational/Secondary	Self-employed in petty trade/Self-employed small scale industry	Middle	Currently Married	Yes	1 Yes	18	Yes	3	4	Middle	2 to 3 prior births	Yes	11	23
20 to 29 years	Home/Other	No school/Primary	Salaried worker	Middle	Currently Married	No	1 Yes	20	Yes	0	0	Middle	4+ prior births	Yes	10	22
30 to 48 years	Health Facility	College or above	Salaried worker	Richest	Currently Married	Yes	1 Yes	17	Yes	4	5	Richer/Richest	4+ prior births	Yes	12	31
15 to 19 years	Health Facility	Post-primary/vocational/Secondary	Agricultural labor/Casual labor	Poorer	Currently Married	No	1 Yes	18	Yes	3	2	Poorer	0 to 1 prior birth	No	10	27
20 to 29 years	Home/Other	Post-primary/vocational/Secondary	Unemployed/homemaker/Other	Poorest	Currently Married	No	1 Yes	18	Yes	2	1	Poorest	0 to 1 prior birth	No	12	32
20 to 29 years	Health Facility	No school/Primary	Agricultural labor/Casual labor	Poorest	Currently Married	Yes	1 Yes	20	Yes	2	3	Poorest	2 to 3 prior births	Yes	9	13
20 to 29 years	Health Facility	Post-primary/vocational/Secondary	Agricultural labor/Casual labor	Poorer	Currently Married	No	1 Yes	19	Yes	5	4	Poorer	4+ prior births	Yes	11	25
15 to 19 years	Health Facility	No school/Primary	No partner	Richer	Not Married	No	1 Yes	18	No	3	4	Richer/Richest	0 to 1 prior birth	No	10	19
20 to 29 years	Home/Other	No school/Primary	Self-employed in petty trade/Self-employed small scale industry	Poorest	Currently Married	No	1 Yes	15	No	3	4	Poorest	2 to 3 prior births	Yes	4	16
20 to 29 years	Health Facility	No school/Primary	Agricultural labor/Casual labor	Poorest	Currently Married	No	1 Yes	20	Yes	0	1	Poorest	2 to 3 prior births	Yes	8	14
20 to 29 years	Home/Other	Post-primary/vocational/Secondary	Agricultural labor/Casual labor	Poorer	Currently Married	No	1 Yes	18	Yes	3	3	Poorer	2 to 3 prior births	Yes	10	26
30 to 48 years	Home/Other	No school/Primary	Self-employed in petty trade/Self-employed small scale industry	Poorest	Currently Married	No	1 Yes	17	No	4	6	Poorest	4+ prior births	Yes	13	15
20 to 29 years	Health Facility	Post-primary/vocational/Secondary	Self-employed in petty trade/Self-employed small scale industry	Richer	Currently Married	No	1 Yes	16	Yes	3	4	Richer/Richest	0 to 1 prior birth	No	11	37
30 to 48 years	Home/Other	No school/Primary	Agricultural labor/Casual labor	Poorer	Currently Married	No	1 Yes	18	No	3	1	Poorer	4+ prior births	No	8	17
15 to 19 years	Health Facility	Post-primary/vocational/Secondary	Agricultural labor/Casual labor	Poorest	Currently Married	No	1 Yes	20	Yes	1	4	Poorest	2 to 3 prior births	Yes	12	33
20 to 29 years	Health Facility	College or above	No partner	Richer	Not Married	No	1 Yes	12	Yes	2	1	Richer/Richest	0 to 1 prior birth	No	13	13
30 to 48 years	Health Facility	College or above	No partner	Richer	Not Married	Yes	1 Yes	16	Yes	3	3	Richer/Richest	0 to 1 prior birth	No	12	26
20 to 29 years	Home/Other	No school/Primary	Agricultural labor/Casual labor	Poorest	Currently Married	No	1 Yes	20	No	2	1	Poorest	2 to 3 prior births	Yes	5	9
30 to 48 years	Health Facility	No school/Primary	No partner	Poorest	Not Married	Yes	1 Yes	19	Yes	1	3	Poorest	4+ prior births	Yes	14	29
20 to 29 years	Health Facility	Post-primary/vocational/Secondary	Agricultural labor/Casual labor	Richer	Currently Married	Yes	1 Yes	16	Yes	2	5	Richer/Richest	2 to 3 prior births	Yes	13	33
20 to 29 years	Health Facility	Post-primary/vocational/Secondary	Salaried worker	Richer	Currently Married	No	1 Yes	16	Yes	3	4	Richer/Richest	2 to 3 prior births	Yes	10	16
30 to 48 years	Home/Other	No school/Primary	Agricultural labor/Casual labor	Middle	Currently Married	No	1 Yes	18	Yes	2	1	Middle	2 to 3 prior births	Yes	15	11
15 to 19 years	Health Facility	No school/Primary	Agricultural labor/Casual labor	Middle	Currently Married	No	1 Yes	20	Yes	4	4	Middle	2 to 3 prior births	Yes	14	39
30 to 48 years	Health Facility	Post-primary/vocational/Secondary	Agricultural labor/Casual labor	Richer	Currently Married	Yes	1 Yes	15	No	3	4	Richer/Richest	2 to 3 prior births	Yes	6	26
20 to 29 years	Health Facility	No school/Primary	Agricultural labor/Casual labor	Poorer	Currently Married	No	1 Yes	18	Yes	5	4	Poorer	2 to 3 prior births	Yes	11	24
30 to 48 years	Home/Other	No school/Primary	Self-employed in petty trade/Self-employed small scale industry	Poorest	Currently Married	No	1 Yes	15	No	2	3	Poorest	4+ prior births	Yes	10	35
20 to 29 years	Health Facility	Post-primary/vocational/Secondary	Agricultural labor/Casual labor	Poorest	Currently Married	Yes	1 Yes	18	Yes	1	1	Poorest	4+ prior births	Yes	12	21
30 to 48 years	Health Facility	No school/Primary	Agricultural labor/Casual labor	Poorer	Currently Married	No	1 Yes	20	Yes	4	2	Poorer	4+ prior births	No	15	39
30 to 48 years	Health Facility	Post-primary/vocational/Secondary	Agricultural labor/Casual labor	Middle	Currently Married	No	1 Yes	15	Yes	1	0	Middle	2 to 3 prior births	Yes	11	21
15 to 19 years	Health Facility	No school/Primary	No partner	Poorer	Not Married	No	1 Yes	14	Yes	2	4	Poorer	0 to 1 prior birth	No	8	13
20 to 29 years	Health Facility	Post-primary/vocational/Secondary	No partner	Poorer	Not Married	No	1 Yes	20	Yes	4	4	Poorer	0 to 1 prior birth	No	13	39
30 to 48 years	Health Facility	Post-primary/vocational/Secondary	Agricultural labor/Casual labor	Middle	Currently Married	No	1 Yes	18	Yes	2	4	Middle	2 to 3 prior births	Yes	11	22
20 to 29 years	Health Facility	College or above	Salaried worker	Richest	Not Married	Yes	1 Yes	19	No	2	1	Richer/Richest	0 to 1 prior birth	No	12	12
30 to 48 years	Health Facility	College or above	No partner	Richer	Not Married	No	1 Yes	18	Yes	2	2	Richer/Richest	0 to 1 prior birth	No	12	24
20 to 29 years	Health Facility	No school/Primary	No partner	Poorer	Not Married	No	1 Yes	13	No	2	4	Poorer	2 to 3 prior births	Yes	14	32
20 to 29 years	Health Facility	Post-primary/vocational/Secondary	No partner	Middle	Not Married	No	1 Yes	16	No	1	4	Middle	0 to 1 prior birth	No	12	38
20 to 29 years	Health Facility	No school/Primary	Agricultural labor/Casual labor	Middle	Currently Married	No	1 Yes	14	Yes	2	4	Middle	0 to 1 prior birth	No	12	21
30 to 48 years	Health Facility	No school/Primary	Agricultural labor/Casual labor	Poorer	Currently Married	No	1 Yes	14	Yes	2	4	Poorer	2 to 3 prior births	Yes	9	21
20 to 29 years	Health Facility	No school/Primary	Self-employed in petty trade/Self-employed small scale industry	Poorer	Currently Married	No	1 Yes	16	Yes	3	2	Poorer	2 to 3 prior births	Yes	11	11
20 to 29 years	Health Facility	No school/Primary	Agricultural labor/Casual labor	Richer	Currently Married	No	1 Yes	16	Yes	2	1	Richer/Richest	2 to 3 prior births	Yes	12	14
30 to 48 years	Health Facility	No school/Primary	No partner	Middle	Not Married	No	1 Yes	16	No	4	4	Middle	4+ prior births	Yes	10	36
20 to 29 years	Health Facility	No school/Primary	No partner	Poorest	Not Married	Yes	1 Yes	20	Yes	2	4	Poorest	2 to 3 prior births	Yes	10	33
15 to 19 years	Health Facility	Post-primary/vocational/Secondary	No partner	Middle	Not Married	No	1 Yes	18	Yes	2	2	Middle	2 to 3 prior births	Yes	11	23
20 to 29 years	Health Facility	No school/Primary	Agricultural labor/Casual labor	Poorest	Currently Married	No	1 Yes	15	No	2	4	Poorest	2 to 3 prior births	Yes	12	27
20 to 29 years	Health Facility	No school/Primary	Self-employed in petty trade/Self-employed small scale industry	Poorer	Currently Married	No	1 Yes	15	Yes	2	2	Poorer	4+ prior births	Yes	12	27
15 to 19 years	Health Facility	No school/Primary	Agricultural labor/Casual labor	Poorer	Currently Married	No	1 Yes	19	Yes	4	4	Poorer	2 to 3 prior births	Yes	8	25
15 to 19 years	Health Facility	No school/Primary	No partner	Richer	Not Married	No	1 Yes	14	Yes	2	1	Richer/Richest	0 to 1 prior birth	No	14	12
20 to 29 years	Health Facility	No school/Primary	Self-employed in petty trade/Self-employed small scale industry	Middle	Currently Married	No	1 Yes	18	Yes	0	0	Middle	2 to 3 prior births	Yes	12	21
20 to 29 years	Health Facility	Post-primary/vocational/Secondary	Self-employed in petty trade/Self-employed small scale industry	Richest	Currently Married	Yes	1 Yes	20	Yes	4	3	Richer/Richest	2 to 3 prior births	Yes	9	27
20 to 29 years	Health Facility	No school/Primary	Agricultural labor/Casual labor	Middle	Currently Married	No	1 Yes	15	Yes	2	4	Middle	2 to 3 prior births	Yes	12	29
20 to 29 years	Health Facility	Post-primary/vocational/Secondary	Agricultural labor/Casual labor	Richest	Currently Married	No	1 Yes	16	Yes	4	4	Richer/Richest	0 to 1 prior birth	No	10	18
20 to 29 years	Health Facility	No school/Primary	No partner	Richer	Not Married	Yes	1 Yes	19	Yes	2	5	Richer/Richest	2 to 3 prior births	Yes	11	32
20 to 29 years	Health Facility	No school/Primary	No partner	Poorer	Not Married	No	1 Yes	19	Yes	3	4	Poorer	4+ prior births	Yes	12	30
20 to 29 years	Health Facility	No school/Primary	Self-employed in petty trade/Self-employed small scale industry	Poorest	Currently Married	No	1 Yes	11	No	4	4	Poorest	2 to 3 prior births	Yes	9	28
20 to 29 years	Health Facility	No school/Primary	Self-employed in petty trade/Self-employed small scale industry	Middle	Currently Married	No	1 Yes	15	Yes	2	1	Middle	2 to 3 prior births	Yes	12	25
15 to 19 years	Health Facility	No school/Primary	Agricultural labor/Casual labor	Richest	Currently Married	Yes	1 Yes	18	No	4	6	Richer/Richest	0 to 1 prior birth	No	12	39
15 to 19 years	Health Facility	College or above	Salaried worker	Richer	Currently Married	Yes	1 Yes	17	Yes	4	5	Richer/Richest	0 to 1 prior birth	No	15	26
20 to 29 years	Health Facility	Post-primary/vocational/Secondary	Agricultural labor/Casual labor	Richest	Currently Married	No	1 Yes	18	Yes	2	2	Richer/Richest	2 to 3 prior births	Yes	11	28
30 to 48 years	Health Facility	Post-primary/vocational/Secondary	Agricultural labor/Casual labor	Richest	Currently Married	No	1 Yes	18	Yes	4	3	Richer/Richest	4+ prior births	Yes	10	30
20 to 29 years	Home/Other	No school/Primary	No partner	Poorest	Not Married	No	1 Yes	17	No	3	2	Poorest	2 to 3 prior births	Yes	10	15
20 to 29 years	Health Facility	No school/Primary	Agricultural labor/Casual labor	Poorest	Currently Married	Yes	1 Yes	20	Yes	2	1	Poorest	2 to 3 prior births	Yes	13	21
15 to 19 years	Health Facility	No school/Primary	Unemployed/homemaker/Other	Poorest	Currently Married	No	1 Yes	15	No	1	3	Poorest	0 to 1 prior birth	No	6	16
20 to 29 years	Health Facility	No school/Primary	Self-employed in petty trade/Self-employed small scale industry	Poorest	Currently Married	No	1 Yes	15	Yes	2	4	Poorest	4+ prior births	Yes	8	16
20 to 29 years	Health Facility	No school/Primary	Agricultural labor/Casual labor	Richest	Currently Married	No	1 Yes	20	Yes	4	5	Richer/Richest	0 to 1 prior birth	No	15	39
30 to 48 years	Health Facility	No school/Primary	Agricultural labor/Casual labor	Poorest	Currently Married	Yes	1 Yes	15	No	3	4	Poorest	4+ prior births	Yes	11	25
20 to 29 years	Health Facility	Post-primary/vocational/Secondary	Agricultural labor/Casual labor	Poorer	Currently Married	No	1 Yes	18	Yes	4	4	Poorer	2 to 3 prior births	Yes	11	29
20 to 29 years	Health Facility	Post-primary/vocational/Secondary	Agricultural labor/Casual labor	Richest	Currently Married	Yes	1 Yes	19	Yes	2	1	Richer/Richest	0 to 1 prior birth	No	13	21
20 to 29 years	Health Facility	Post-primary/vocational/Secondary	Self-employed in petty trade/Self-employed small scale industry	Richer	Currently Married	No	1 Yes	16	Yes	2	4	Richer/Richest	2 to 3 prior births	Yes	10	16
30 to 48 years	Home/Other	No school/Primary	No partner	Poorer	Not Married	Yes	1 Yes	20	Yes	1	3	Poorer	4+ prior births	Yes	9	25
30 to 48 years	Health Facility	No school/Primary	Self-employed in petty trade/Self-employed small scale industry	Poorer	Currently Married	No	1 Yes	11	Yes	2	4	Poorer	4+ prior births	Yes	9	20
30 to 48 years	Health Facility	No school/Primary	No partner	Poorer	Not Married	No	1 Yes	20	No	2	5	Poorer	4+ prior births	Yes	8	32
30 to 48 years	Health Facility	Post-primary/vocational/Secondary	Self-employed in petty trade/Self-employed small scale industry	Richest	Currently Married	Yes	1 Yes	17	Yes	4	4	Richer/Richest	4+ prior births	Yes	12	28
20 to 29 years	Health Facility	No school/Primary	Agricultural labor/Casual labor	Poorer	Currently Married	No	1 Yes	15	Yes	2	4	Poorer	2 to 3 prior births	Yes	13	39
30 to 48 years	Home/Other	No school/Primary	No partner	Poorest	Not Married	Yes	1 Yes	18	No	3	5	Poorest	4+ prior births	Yes	13	39
15 to 19 years	Health Facility	Post-primary/vocational/Secondary	No partner	Richest	Not Married	No	1 Yes	15	Yes	0	0	Richer/Richest	0 to 1 prior birth	No	13	23
30 to 48 years	Health Facility	Post-primary/vocational/Secondary	Agricultural labor/Casual labor	Poorest	Currently Married	No	1 Yes	19	Yes	2	1	Poorest	4+ prior births	Yes	9	29
20 to 29 years	Health Facility	College or above	No partner	Richer	Not Married	No	1 Yes	17	Yes	2	2	Richer/Richest	0 to 1 prior birth	No	12	24
20 to 29 years	Health Facility	No school/Primary	Agricultural labor/Casual labor	Richer	Currently Married	No	1 Yes	20	Yes	2	4	Richer/Richest	2 to 3 prior births	Yes	9	33
20 to 29 years	Health Facility	No school/Primary	Agricultural labor/Casual labor	Poorer	Currently Married	Yes	1 Yes	20	No	4	5	Poorer	0 to 1 prior birth	No	15	38
15 to 19 years	Health Facility	No school/Primary	Self-employed in petty trade/Self-employed small scale industry	Poorest	Currently Married	No	1 Yes	18	No	2	3	Poorest	0 to 1 prior birth	No	9	12
20 to 29 years	Home/Other	Post-primary/vocational/Secondary	Agricultural labor/Casual labor	Richest	Currently Married	No	1 Yes	17	Yes	2	5	Richer/Richest	4+ prior births	Yes	10	23
20 to 29 years	Home/Other	No school/Primary	Agricultural labor/Casual labor	Poorest	Currently Married	No	1 Yes	13	No	2	3	Poorest	4+ prior births	No	9	11
15 to 19 years	Health Facility	No school/Primary	No partner	Poorest	Not Married	No	1 Yes	13	Yes	2	4	Poorest	0 to 1 prior birth	No	11	27
20 to 29 years	Health Facility	No school/Primary	Self-employed in petty trade/Self-employed small scale industry	Poorer	Currently Married	No	1 Yes	13	Yes	2	2	Poorer	2 to 3 prior births	Yes	11	23
15 to 19 years	Home/Other	No school/Primary	No partner	Poorer	Not Married	No	1 Yes	9	No	2	2	Poorer	0 to 1 prior birth	No	13	18
20 to 29 years	Health Facility	Post-primary/vocational/Secondary	Self-employed in petty trade/Self-employed small scale industry	Richer	Currently Married	Yes	1 Yes	15	Yes	3	4	Richer/Richest	2 to 3 prior births	Yes	12	27
20 to 29 years	Health Facility	Post-primary/vocational/Secondary	Self-employed in petty trade/Self-employed small scale industry	Richest	Currently Married	Yes	1 Yes	17	Yes	4	4	Richer/Richest	0 to 1 prior birth	No	12	25
20 to 29 years	Health Facility	No school/Primary	Agricultural labor/Casual labor	Richer	Currently Married	No	1 Yes	18	Yes	2	5	Richer/Richest	2 to 3 prior births	Yes	12	22
20 to 29 years	Health Facility	No school/Primary	Self-employed in petty trade/Self-employed small scale industry	Poorest	Currently Married	No	1 Yes	15	Yes	2	4	Poorest	2 to 3 prior births	Yes	13	23
30 to 48 years	Health Facility	No school/Primary	Self-employed in petty trade/Self-employed small scale industry	Richer	Currently Married	No	1 Yes	20	Yes	4	5	Richer/Richest	2 to 3 prior births	Yes	14	39
30 to 48 years	Health Facility	No school/Primary	Agricultural labor/Casual labor	Richest	Currently Married	No	1 Yes	19	Yes	2	2	Richer/Richest	2 to 3 prior births	Yes	13	16
20 to 29 years	Health Facility	No school/Primary	Agricultural labor/Casual labor	Poorer	Currently Married	No	1 Yes	19	Yes	4	2	Poorer	4+ prior births	Yes	10	32
30 to 48 years	Home/Other	No school/Primary	Agricultural labor/Casual labor	Poorest	Currently Married	No	1 Yes	20	Yes	0	2	Poorest	4+ prior births	Yes	5	15
20 to 29 years	Home/Other	No school/Primary	Agricultural labor/Casual labor	Poorest	Currently Married	No	1 Yes	17	No	0	0	Poorest	2 to 3 prior births	Yes	11	27
30 to 48 years	Health Facility	No school/Primary	Agricultural labor/Casual labor	Poorer	Currently Married	No	1 Yes	15	No	3	4	Poorer	4+ prior births	No	8	16
20 to 29 years	Home/Other	Post-primary/vocational/Secondary	Agricultural labor/Casual labor	Poorest	Currently Married	No	1 Yes	18	Yes	4	3	Poorest	4+ prior births	Yes	7	11
20 to 29 years	Health Facility	No school/Primary	Self-employed in petty trade/Self-employed small scale industry	Middle	Currently Married	No	1 Yes	18	Yes	4	4	Middle	2 to 3 prior births	Yes	11	24
20 to 29 years	Health Facility	No school/Primary	No partner	Poorest	Not Married	No	1 Yes	20	Yes	1	3	Poorest	0 to 1 prior birth	No	6	16
20 to 29 years	Health Facility	No school/Primary	Self-employed in petty trade/Self-employed small scale industry	Poorer	Currently Married	No	1 Yes	15	Yes	2	2	Poorer	4+ prior births	Yes	7	23
30 to 48 years	Health Facility	No school/Primary	Self-employed in petty trade/Self-employed small scale industry	Richer	Currently Married	No	1 Yes	16	No	2	4	Richer/Richest	4+ prior births	Yes	11	24
30 to 48 years	Health Facility	Post-primary/vocational/Secondary	Self-employed in petty trade/Self-employed small scale industry	Poorer	Currently Married	No	1 Yes	14	Yes	2	1	Poorer	2 to 3 prior births	Yes	11	22
20 to 29 years	Home/Other	No school/Primary	Agricultural labor/Casual labor	Poorer	Currently Married	No	1 Yes	18	Yes	3	5	Poorer	4+ prior births	Yes	12	28
20 to 29 years	Health Facility	Post-primary/vocational/Secondary	Salaried worker	Richest	Currently Married	No	1 Yes	15	No	2	1	Richer/Richest	0 to 1 prior birth	No	9	16
30 to 48 years	Health Facility	No school/Primary	Agricultural labor/Casual labor	Poorer	Currently Married	No	1 Yes	20	Yes	4	4	Poorer	4+ prior births	Yes	13	39
20 to 29 years	Home/Other	No school/Primary	Agricultural labor/Casual labor	Middle	Currently Married	No	1 Yes	15	No	2	2	Middle	2 to 3 prior births	Yes	8	22
15 to 19 years	Health Facility	Post-primary/vocational/Secondary	No partner	Poorer	Not Married	No	1 Yes	19	Yes	1	5	Poorer	0 to 1 prior birth	No	11	24
30 to 48 years	Health Facility	College or above	Unemployed/homemaker/Other	Richer	Currently Married	Yes	1 Yes	18	Yes	2	6	Richer/Richest	4+ prior births	Yes	8	22
20 to 29 years	Home/Other	No school/Primary	Agricultural labor/Casual labor	Poorest	Currently Married	No	1 Yes	10	No	1	2	Poorest	2 to 3 prior births	Yes	13	14
15 to 19 years	Health Facility	No school/Primary	Agricultural labor/Casual labor	Richer	Currently Married	No	1 Yes	20	Yes	4	4	Richer/Richest	2 to 3 prior births	Yes	12	34
30 to 48 years	Health Facility	Post-primary/vocational/Secondary	Agricultural labor/Casual labor	Poorer	Currently Married	No	1 Yes	18	Yes	4	5	Poorer	2 to 3 prior births	Yes	12	29
30 to 48 years	Health Facility	No school/Primary	Agricultural labor/Casual labor	Poorer	Currently Married	Yes	1 Yes	15	No	3	4	Poorer	4+ prior births	Yes	6	19
30 to 48 years	Health Facility	Post-primary/vocational/Secondary	Agricultural labor/Casual labor	Poorer	Currently Married	No	1 Yes	18	Yes	2	1	Poorer	2 to 3 prior births	Yes	12	14
20 to 29 years	Health Facility	No school/Primary	Agricultural labor/Casual labor	Poorer	Currently Married	No	1 Yes	15	Yes	2	3	Poorer	2 to 3 prior births	Yes	7	8
20 to 29 years	Health Facility	Post-primary/vocational/Secondary	Salaried worker	Richest	Currently Married	Yes	1 Yes	19	Yes	4	4	Richer/Richest	2 to 3 prior births	Yes	15	39
20 to 29 years	Health Facility	No school/Primary	Agricultural labor/Casual labor	Poorest	Currently Married	No	1 Yes	17	Yes	3	4	Poorest	4+ prior births	Yes	13	17
20 to 29 years	Health Facility	No school/Primary	Agricultural labor/Casual labor	Richest	Currently Married	No	1 Yes	20	Yes	3	3	Richer/Richest	4+ prior births	No	10	21
20 to 29 years	Health Facility	No school/Primary	Self-employed in petty trade/Self-employed small scale industry	Poorer	Currently Married	No	1 Yes	15	No	3	3	Poorer	2 to 3 prior births	Yes	7	26
30 to 48 years	Health Facility	College or above	No partner	Richest	Not Married	Yes	1 Yes	16	Yes	3	2	Richer/Richest	0 to 1 prior birth	No	13	21
15 to 19 years	Health Facility	No school/Primary	Self-employed in petty trade/Self-employed small scale industry	Richer	Currently Married	No	1 Yes	20	Yes	4	6	Richer/Richest	0 to 1 prior birth	No	11	28
30 to 48 years	Health Facility	No school/Primary	Agricultural labor/Casual labor	Richer	Currently Married	No	1 Yes	18	Yes	2	2	Richer/Richest	4+ prior births	Yes	13	15
20 to 29 years	Health Facility	No school/Primary	Salaried worker	Richest	Currently Married	No	1 Yes	15	Yes	2	5	Richer/Richest	2 to 3 prior births	No	13	31
20 to 29 years	Health Facility	No school/Primary	Agricultural labor/Casual labor	Poorer	Currently Married	No	1 Yes	18	Yes	4	4	Poorer	2 to 3 prior births	Yes	8	23
30 to 48 years	Home/Other	No school/Primary	Self-employed in petty trade/Self-employed small scale industry	Poorest	Currently Married	No	1 Yes	7	No	4	4	Poorest	4+ prior births	Yes	5	25
30 to 48 years	Home/Other	Post-primary/vocational/Secondary	No partner	Poorest	Not Married	No	1 Yes	18	No	1	5	Poorest	4+ prior births	Yes	3	22
15 to 19 years	Health Facility	No school/Primary	Agricultural labor/Casual labor	Richest	Currently Married	No	1 Yes	19	Yes	3	4	Richer/Richest	2 to 3 prior births	Yes	10	23
20 to 29 years	Health Facility	No school/Primary	Agricultural labor/Casual labor	Poorest	Currently Married	No	1 Yes	10	No	0	4	Poorest	4+ prior births	Yes	9	19
20 to 29 years	Health Facility	No school/Primary	Salaried worker	Middle	Currently Married	No	1 Yes	18	Yes	3	4	Middle	0 to 1 prior birth	No	8	27
20 to 29 years	Health Facility	No school/Primary	Agricultural labor/Casual labor	Poorer	Currently Married	No	1 Yes	18	Yes	4	4	Poorer	4+ prior births	Yes	10	23
20 to 29 years	Health Facility	College or above	Agricultural labor/Casual labor	Richer	Currently Married	Yes	1 Yes	19	Yes	2	2	Richer/Richest	2 to 3 prior births	Yes	12	12
20 to 29 years	Health Facility	No school/Primary	No partner	Richer	Not Married	No	1 Yes	20	Yes	4	4	Richer/Richest	0 to 1 prior birth	No	15	39
30 to 48 years	Health Facility	No school/Primary	Agricultural labor/Casual labor	Poorer	Currently Married	No	1 Yes	20	Yes	4	4	Poorer	4+ prior births	Yes	6	28
15 to 19 years	Health Facility	No school/Primary	No partner	Richest	Not Married	No	1 Yes	15	Yes	1	4	Richer/Richest	0 to 1 prior birth	No	10	19
30 to 48 years	Home/Other	No school/Primary	No partner	Poorest	Not Married	No	1 Yes	15	No	3	4	Poorest	4+ prior births	Yes	10	18
30 to 48 years	Home/Other	No school/Primary	Agricultural labor/Casual labor	Poorer	Currently Married	No	1 Yes	19	No	4	4	Poorer	4+ prior births	Yes	10	33
20 to 29 years	Health Facility	No school/Primary	Agricultural labor/Casual labor	Richer	Currently Married	No	1 Yes	20	Yes	4	3	Richer/Richest	2 to 3 prior births	Yes	9	23
30 to 48 years	Health Facility	College or above	Salaried worker	Richest	Currently Married	Yes	1 Yes	20	Yes	2	2	Richer/Richest	2 to 3 prior births	Yes	13	23
20 to 29 years	Health Facility	College or above	No partner	Richest	Not Married	No	1 Yes	19	Yes	2	2	Richer/Richest	0 to 1 prior birth	No	11	12
20 to 29 years	Health Facility	No school/Primary	Agricultural labor/Casual labor	Poorer	Currently Married	No	1 Yes	20	Yes	1	3	Poorer	2 to 3 prior births	Yes	6	15
30 to 48 years	Health Facility	College or above	Self-employed in petty trade/Self-employed small scale industry	Richest	Currently Married	Yes	1 Yes	18	Yes	4	5	Richer/Richest	2 to 3 prior births	Yes	14	33
20 to 29 years	Home/Other	No school/Primary	Agricultural labor/Casual labor	Poorest	Currently Married	No	1 Yes	13	No	0	0	Poorest	2 to 3 prior births	Yes	15	38
20 to 29 years	Home/Other	No school/Primary	Agricultural labor/Casual labor	Poorest	Currently Married	No	1 Yes	15	Yes	2	2	Poorest	4+ prior births	Yes	6	27
20 to 29 years	Health Facility	Post-primary/vocational/Secondary	Salaried worker	Richest	Currently Married	Yes	1 Yes	20	Yes	4	5	Richer/Richest	0 to 1 prior birth	No	14	39
15 to 19 years	Health Facility	No school/Primary	No partner	Poorer	Not Married	No	1 Yes	18	Yes	2	1	Poorer	0 to 1 prior birth	No	7	17
20 to 29 years	Home/Other	No school/Primary	Self-employed in petty trade/Self-employed small scale industry	Middle	Currently Married	No	1 Yes	19	Yes	2	4	Middle	4+ prior births	Yes	16	29
20 to 29 years	Health Facility	No school/Primary	Agricultural labor/Casual labor	Poorest	Currently Married	No	1 Yes	16	Yes	1	4	Poorest	2 to 3 prior births	Yes	13	26
20 to 29 years	Health Facility	No school/Primary	Self-employed in petty trade/Self-employed small scale industry	Poorer	Currently Married	No	1 Yes	17	Yes	1	6	Poorer	2 to 3 prior births	Yes	10	28
15 to 19 years	Health Facility	No school/Primary	No partner	Poorer	Not Married	No	1 Yes	15	Yes	2	4	Poorer	0 to 1 prior birth	No	8	18
20 to 29 years	Health Facility	No school/Primary	Agricultural labor/Casual labor	Poorer	Currently Married	Yes	1 Yes	15	No	3	2	Poorer	4+ prior births	No	9	16
30 to 48 years	Home/Other	No school/Primary	Agricultural labor/Casual labor	Poorer	Currently Married	No	1 Yes	16	Yes	3	4	Poorer	4+ prior births	Yes	5	27
30 to 48 years	Health Facility	Post-primary/vocational/Secondary	Salaried worker	Richest	Currently Married	Yes	1 Yes	16	Yes	4	6	Richer/Richest	2 to 3 prior births	Yes	10	34
30 to 48 years	Health Facility	No school/Primary	Agricultural labor/Casual labor	Middle	Currently Married	No	1 Yes	18	No	4	4	Middle	4+ prior births	Yes	9	20
20 to 29 years	Health Facility	No school/Primary	Agricultural labor/Casual labor	Middle	Currently Married	No	1 Yes	19	Yes	2	3	Middle	2 to 3 prior births	No	13	20
20 to 29 years	Health Facility	Post-primary/vocational/Secondary	No partner	Richer	Not Married	No	1 Yes	20	Yes	3	4	Richer/Richest	0 to 1 prior birth	No	12	39
20 to 29 years	Home/Other	No school/Primary	Agricultural labor/Casual labor	Middle	Currently Married	No	1 Yes	19	Yes	4	4	Middle	2 to 3 prior births	Yes	8	26
30 to 48 years	Health Facility	Post-primary/vocational/Secondary	Self-employed in petty trade/Self-employed small scale industry	Richer	Currently Married	No	1 Yes	15	Yes	2	1	Richer/Richest	4+ prior births	Yes	11	26
20 to 29 years	Health Facility	No school/Primary	Self-employed in petty trade/Self-employed small scale industry	Richer	Currently Married	No	1 Yes	15	Yes	2	1	Richer/Richest	0 to 1 prior birth	No	12	35
15 to 19 years	Health Facility	Post-primary/vocational/Secondary	Self-employed in petty trade/Self-employed small scale industry	Poorest	Currently Married	No	1 Yes	15	No	2	3	Poorest	2 to 3 prior births	No	12	28
20 to 29 years	Health Facility	No school/Primary	Agricultural labor/Casual labor	Poorer	Currently Married	No	1 Yes	14	Yes	1	3	Poorer	2 to 3 prior births	Yes	9	16
30 to 48 years	Health Facility	No school/Primary	Self-employed in petty trade/Self-employed small scale industry	Poorer	Currently Married	No	1 Yes	20	Yes	4	5	Poorer	2 to 3 prior births	Yes	14	37
20 to 29 years	Health Facility	No school/Primary	Self-employed in petty trade/Self-employed small scale industry	Poorer	Currently Married	No	1 Yes	18	Yes	4	2	Poorer	2 to 3 prior births	Yes	10	27
20 to 29 years	Health Facility	Post-primary/vocational/Secondary	Self-employed in petty trade/Self-employed small scale industry	Richest	Currently Married	Yes	1 Yes	19	Yes	2	5	Richer/Richest	0 to 1 prior birth	No	11	19
20 to 29 years	Health Facility	Post-primary/vocational/Secondary	Self-employed in petty trade/Self-employed small scale industry	Richer	Currently Married	Yes	1 Yes	20	Yes	1	4	Richer/Richest	2 to 3 prior births	Yes	12	39
20 to 29 years	Home/Other	Post-primary/vocational/Secondary	Salaried worker	Poorest	Currently Married	No	1 Yes	18	No	2	3	Poorest	2 to 3 prior births	Yes	11	18
20 to 29 years	Home/Other	No school/Primary	Agricultural labor/Casual labor	Middle	Currently Married	No	1 Yes	17	Yes	3	4	Middle	4+ prior births	Yes	9	28
30 to 48 years	Home/Other	No school/Primary	Agricultural labor/Casual labor	Middle	Currently Married	No	1 Yes	15	Yes	2	1	Middle	4+ prior births	Yes	11	32
20 to 29 years	Health Facility	No school/Primary	Agricultural labor/Casual labor	Richer	Currently Married	No	1 Yes	19	Yes	4	6	Richer/Richest	2 to 3 prior births	Yes	12	24
20 to 29 years	Health Facility	Post-primary/vocational/Secondary	Unemployed/homemaker/Other	Richer	Currently Married	No	1 Yes	18	Yes	2	3	Richer/Richest	2 to 3 prior births	Yes	13	27
20 to 29 years	Health Facility	No school/Primary	Self-employed in petty trade/Self-employed small scale industry	Poorer	Currently Married	Yes	1 Yes	15	No	2	3	Poorer	4+ prior births	Yes	11	15
20 to 29 years	Health Facility	Post-primary/vocational/Secondary	Self-employed in petty trade/Self-employed small scale industry	Richer	Currently Married	No	1 Yes	18	Yes	4	2	Richer/Richest	2 to 3 prior births	Yes	13	39
20 to 29 years	Health Facility	Post-primary/vocational/Secondary	No partner	Richer	Not Married	No	1 Yes	20	Yes	2	2	Richer/Richest	0 to 1 prior birth	No	12	17
20 to 29 years	Health Facility	Post-primary/vocational/Secondary	Self-employed in petty trade/Self-employed small scale industry	Richest	Currently Married	No	1 Yes	16	Yes	4	4	Richer/Richest	4+ prior births	Yes	9	12
20 to 29 years	Health Facility	Post-primary/vocational/Secondary	Salaried worker	Middle	Currently Married	No	1 Yes	19	Yes	2	4	Middle	2 to 3 prior births	Yes	6	22
30 to 48 years	Health Facility	No school/Primary	Agricultural labor/Casual labor	Richer	Currently Married	Yes	1 Yes	20	Yes	3	5	Richer/Richest	4+ prior births	Yes	13	39
20 to 29 years	Health Facility	No school/Primary	Self-employed in petty trade/Self-employed small scale industry	Poorer	Currently Married	No	1 Yes	15	Yes	2	4	Poorer	2 to 3 prior births	Yes	14	37
30 to 48 years	Home/Other	No school/Primary	Agricultural labor/Casual labor	Poorest	Currently Married	Yes	1 Yes	19	Yes	3	3	Poorest	4+ prior births	Yes	11	34
20 to 29 years	Health Facility	No school/Primary	Agricultural labor/Casual labor	Poorest	Currently Married	No	1 Yes	19	Yes	1	3	Poorest	2 to 3 prior births	Yes	5	19
20 to 29 years	Health Facility	No school/Primary	Agricultural labor/Casual labor	Poorest	Currently Married	No	1 Yes	16	Yes	4	5	Poorest	2 to 3 prior births	Yes	12	22
20 to 29 years	Health Facility	No school/Primary	Agricultural labor/Casual labor	Poorest	Currently Married	No	1 Yes	20	No	0	4	Poorest	4+ prior births	No	11	19
15 to 19 years	Health Facility	No school/Primary	No partner	Poorest	Not Married	No	1 Yes	8	Yes	0	2	Poorest	0 to 1 prior birth	No	7	6
20 to 29 years	Health Facility	Post-primary/vocational/Secondary	Self-employed in petty trade/Self-employed small scale industry	Richer	Currently Married	Yes	1 Yes	19	Yes	4	5	Richer/Richest	2 to 3 prior births	Yes	14	39
20 to 29 years	Health Facility	No school/Primary	Agricultural labor/Casual labor	Richer	Currently Married	No	1 Yes	17	Yes	3	3	Richer/Richest	2 to 3 prior births	Yes	14	29
30 to 48 years	Health Facility	College or above	Self-employed in petty trade/Self-employed small scale industry	Richest	Currently Married	Yes	1 Yes	20	No	4	6	Richer/Richest	2 to 3 prior births	Yes	13	34
20 to 29 years	Health Facility	Post-primary/vocational/Secondary	Agricultural labor/Casual labor	Poorest	Currently Married	No	1 Yes	17	Yes	2	4	Poorest	2 to 3 prior births	Yes	8	29
30 to 48 years	Health Facility	No school/Primary	Self-employed in petty trade/Self-employed small scale industry	Poorer	Currently Married	No	1 Yes	15	Yes	2	3	Poorer	4+ prior births	Yes	12	31
30 to 48 years	Health Facility	College or above	No partner	Richest	Not Married	Yes	1 Yes	17	Yes	2	0	Richer/Richest	0 to 1 prior birth	No	12	28
20 to 29 years	Health Facility	No school/Primary	Self-employed in petty trade/Self-employed small scale industry	Poorest	Currently Married	No	1 Yes	20	Yes	4	4	Poorest	2 to 3 prior births	Yes	13	36
20 to 29 years	Health Facility	College or above	Salaried worker	Richest	Currently Married	No	1 Yes	20	Yes	2	1	Richer/Richest	0 to 1 prior birth	No	14	19
20 to 29 years	Home/Other	No school/Primary	No partner	Poorest	Not Married	No	1 Yes	17	No	2	4	Poorest	4+ prior births	Yes	13	32
30 to 48 years	Health Facility	No school/Primary	Agricultural labor/Casual labor	Poorest	Currently Married	No	1 Yes	20	No	1	3	Poorest	4+ prior births	No	5	22
30 to 48 years	Health Facility	No school/Primary	No partner	Poorest	Not Married	No	1 Yes	19	No	0	0	Poorest	4+ prior births	Yes	11	19
20 to 29 years	Health Facility	No school/Primary	Agricultural labor/Casual labor	Middle	Currently Married	Yes	1 Yes	15	No	4	4	Middle	4+ prior births	No	12	25
20 to 29 years	Health Facility	Post-primary/vocational/Secondary	Agricultural labor/Casual labor	Richer	Currently Married	No	1 Yes	20	Yes	4	4	Richer/Richest	0 to 1 prior birth	No	9	27
20 to 29 years	Health Facility	College or above	Salaried worker	Richest	Currently Married	Yes	1 Yes	17	Yes	4	4	Richer/Richest	0 to 1 prior birth	No	11	22
20 to 29 years	Health Facility	Post-primary/vocational/Secondary	Salaried worker	Richest	Currently Married	No	1 Yes	20	Yes	2	0	Richer/Richest	0 to 1 prior birth	No	11	15
30 to 48 years	Health Facility	No school/Primary	Agricultural labor/Casual labor	Poorer	Currently Married	No	1 Yes	20	Yes	2	4	Poorer	4+ prior births	Yes	9	12
30 to 48 years	Home/Other	No school/Primary	No partner	Poorer	Not Married	No	1 Yes	16	No	2	3	Poorer	4+ prior births	Yes	9	16
30 to 48 years	Health Facility	No school/Primary	Agricultural labor/Casual labor	Richer	Currently Married	No	1 Yes	16	No	4	4	Richer/Richest	4+ prior births	Yes	10	13
15 to 19 years	Health Facility	Post-primary/vocational/Secondary	No partner	Middle	Not Married	No	1 Yes	14	Yes	4	4	Middle	0 to 1 prior birth	No	12	31
20 to 29 years	Health Facility	No school/Primary	No partner	Poorest	Not Married	Yes	1 Yes	19	Yes	2	2	Poorest	4+ prior births	Yes	14	39
20 to 29 years	Health Facility	No school/Primary	Self-employed in petty trade/Self-employed small scale industry	Poorest	Currently Married	No	1 Yes	20	No	2	4	Poorest	4+ prior births	Yes	8	23
15 to 19 years	Health Facility	Post-primary/vocational/Secondary	No partner	Richest	Not Married	Yes	1 Yes	18	Yes	4	5	Richer/Richest	0 to 1 prior birth	No	14	23
20 to 29 years	Health Facility	Post-primary/vocational/Secondary	Self-employed in petty trade/Self-employed small scale industry	Middle	Currently Married	Yes	1 Yes	18	Yes	3	5	Middle	0 to 1 prior birth	No	13	28
20 to 29 years	Health Facility	Post-primary/vocational/Secondary	Salaried worker	Poorer	Currently Married	No	1 Yes	19	Yes	3	1	Poorer	0 to 1 prior birth	No	11	26
30 to 48 years	Health Facility	College or above	Salaried worker	Richer	Currently Married	Yes	1 Yes	16	Yes	2	2	Richer/Richest	2 to 3 prior births	Yes	12	38
15 to 19 years	Health Facility	Post-primary/vocational/Secondary	No partner	Poorest	Not Married	No	1 Yes	13	Yes	2	4	Poorest	0 to 1 prior birth	No	15	36
15 to 19 years	Health Facility	No school/Primary	No partner	Poorer	Not Married	No	1 Yes	18	Yes	2	2	Poorer	0 to 1 prior birth	No	13	26
20 to 29 years	Health Facility	Post-primary/vocational/Secondary	Agricultural labor/Casual labor	Richer	Currently Married	No	1 Yes	13	Yes	4	4	Richer/Richest	2 to 3 prior births	Yes	9	16
20 to 29 years	Health Facility	No school/Primary	Agricultural labor/Casual labor	Poorer	Currently Married	No	1 Yes	17	Yes	3	3	Poorer	4+ prior births	Yes	12	33
20 to 29 years	Health Facility	No school/Primary	Self-employed in petty trade/Self-employed small scale industry	Middle	Currently Married	No	1 Yes	20	No	3	3	Middle	4+ prior births	Yes	11	24
30 to 48 years	Health Facility	No school/Primary	Salaried worker	Middle	Currently Married	Yes	1 Yes	15	No	3	5	Middle	4+ prior births	No	9	21
20 to 29 years	Health Facility	College or above	Salaried worker	Richest	Currently Married	Yes	1 Yes	19	Yes	4	4	Richer/Richest	2 to 3 prior births	Yes	12	34
30 to 48 years	Health Facility	No school/Primary	Agricultural labor/Casual labor	Richer	Currently Married	No	1 Yes	20	Yes	4	3	Richer/Richest	2 to 3 prior births	Yes	16	39
20 to 29 years	Health Facility	Post-primary/vocational/Secondary	Salaried worker	Poorer	Currently Married	Yes	1 Yes	20	Yes	3	5	Poorer	2 to 3 prior births	No	11	35
20 to 29 years	Health Facility	No school/Primary	Agricultural labor/Casual labor	Poorest	Currently Married	No	1 Yes	17	Yes	2	4	Poorest	2 to 3 prior births	Yes	10	21
20 to 29 years	Home/Other	No school/Primary	Agricultural labor/Casual labor	Richest	Currently Married	No	1 Yes	18	Yes	4	3	Richer/Richest	4+ prior births	Yes	8	24
20 to 29 years	Health Facility	Post-primary/vocational/Secondary	No partner	Middle	Not Married	No	1 Yes	20	Yes	3	3	Middle	0 to 1 prior birth	No	16	39
15 to 19 years	Health Facility	No school/Primary	No partner	Richer	Not Married	No	1 Yes	20	Yes	2	4	Richer/Richest	0 to 1 prior birth	No	12	32
20 to 29 years	Health Facility	Post-primary/vocational/Secondary	No partner	Richer	Not Married	No	1 Yes	12	Yes	1	1	Richer/Richest	0 to 1 prior birth	No	10	22
30 to 48 years	Health Facility	No school/Primary	No partner	Poorest	Not Married	No	1 Yes	19	No	3	5	Poorest	4+ prior births	No	11	25
20 to 29 years	Health Facility	No school/Primary	Self-employed in petty trade/Self-employed small scale industry	Poorer	Currently Married	No	1 Yes	15	No	3	4	Poorer	2 to 3 prior births	Yes	12	23
20 to 29 years	Health Facility	Post-primary/vocational/Secondary	Self-employed in petty trade/Self-employed small scale industry	Richest	Currently Married	No	1 Yes	15	Yes	4	4	Richer/Richest	0 to 1 prior birth	No	11	19
15 to 19 years	Health Facility	No school/Primary	Self-employed in petty trade/Self-employed small scale industry	Poorer	Currently Married	No	1 Yes	20	Yes	2	5	Poorer	0 to 1 prior birth	No	12	18
20 to 29 years	Health Facility	No school/Primary	Self-employed in petty trade/Self-employed small scale industry	Richer	Currently Married	No	1 Yes	17	Yes	4	4	Richer/Richest	2 to 3 prior births	No	10	19
20 to 29 years	Health Facility	Post-primary/vocational/Secondary	Self-employed in petty trade/Self-employed small scale industry	Richest	Currently Married	Yes	1 Yes	20	Yes	4	4	Richer/Richest	2 to 3 prior births	Yes	14	38
15 to 19 years	Health Facility	No school/Primary	Self-employed in petty trade/Self-employed small scale industry	Poorest	Currently Married	No	1 Yes	20	Yes	2	2	Poorest	0 to 1 prior birth	No	13	21
30 to 48 years	Health Facility	College or above	No partner	Richest	Not Married	Yes	1 Yes	20	Yes	2	1	Richer/Richest	0 to 1 prior birth	No	12	14
15 to 19 years	Health Facility	No school/Primary	No partner	Poorest	Not Married	No	1 Yes	15	Yes	3	4	Poorest	0 to 1 prior birth	No	11	11
20 to 29 years	Health Facility	No school/Primary	Agricultural labor/Casual labor	Poorer	Currently Married	No	1 Yes	15	No	2	4	Poorer	2 to 3 prior births	Yes	11	20
20 to 29 years	Health Facility	No school/Primary	Agricultural labor/Casual labor	Poorest	Currently Married	Yes	1 Yes	16	Yes	3	5	Poorest	4+ prior births	Yes	12	28
20 to 29 years	Health Facility	Post-primary/vocational/Secondary	Salaried worker	Richest	Currently Married	Yes	1 Yes	19	Yes	2	5	Richer/Richest	2 to 3 prior births	Yes	9	31
15 to 19 years	Health Facility	No school/Primary	Self-employed in petty trade/Self-employed small scale industry	Richest	Currently Married	No	1 Yes	20	Yes	4	5	Richer/Richest	0 to 1 prior birth	No	15	39
20 to 29 years	Health Facility	No school/Primary	Agricultural labor/Casual labor	Poorest	Currently Married	No	1 Yes	18	Yes	3	4	Poorest	4+ prior births	Yes	9	32
20 to 29 years	Health Facility	Post-primary/vocational/Secondary	Salaried worker	Middle	Currently Married	No	1 Yes	17	Yes	5	5	Middle	0 to 1 prior birth	No	15	35
20 to 29 years	Health Facility	No school/Primary	Self-employed in petty trade/Self-employed small scale industry	Poorest	Currently Married	No	1 Yes	19	Yes	2	2	Poorest	2 to 3 prior births	Yes	12	9
30 to 48 years	Health Facility	College or above	Self-employed in petty trade/Self-employed small scale industry	Richest	Currently Married	Yes	1 Yes	17	Yes	3	3	Richer/Richest	4+ prior births	Yes	10	19
20 to 29 years	Health Facility	No school/Primary	Unemployed/homemaker/Other	Poorest	Currently Married	No	1 Yes	16	Yes	1	5	Poorest	2 to 3 prior births	No	11	22
20 to 29 years	Health Facility	No school/Primary	Salaried worker	Poorest	Currently Married	Yes	1 Yes	20	Yes	4	5	Poorest	2 to 3 prior births	Yes	8	26
20 to 29 years	Health Facility	No school/Primary	No partner	Richer	Not Married	Yes	1 Yes	20	No	4	4	Richer/Richest	4+ prior births	Yes	13	39
20 to 29 years	Home/Other	No school/Primary	No partner	Middle	Not Married	No	1 Yes	14	No	2	4	Middle	0 to 1 prior birth	No	6	16
15 to 19 years	Health Facility	Post-primary/vocational/Secondary	No partner	Richer	Not Married	No	1 Yes	18	Yes	4	4	Richer/Richest	0 to 1 prior birth	No	9	20
20 to 29 years	Health Facility	No school/Primary	Self-employed in petty trade/Self-employed small scale industry	Richer	Currently Married	No	1 Yes	15	Yes	2	4	Richer/Richest	2 to 3 prior births	Yes	13	32
20 to 29 years	Health Facility	Post-primary/vocational/Secondary	Agricultural labor/Casual labor	Middle	Currently Married	No	1 Yes	19	Yes	4	5	Middle	4+ prior births	Yes	11	30
30 to 48 years	Health Facility	College or above	Unemployed/homemaker/Other	Richest	Currently Married	Yes	1 Yes	17	Yes	5	3	Richer/Richest	4+ prior births	Yes	11	26
20 to 29 years	Health Facility	No school/Primary	Agricultural labor/Casual labor	Richer	Currently Married	No	1 Yes	17	Yes	5	5	Richer/Richest	2 to 3 prior births	Yes	11	23
20 to 29 years	Health Facility	Post-primary/vocational/Secondary	Salaried worker	Richest	Currently Married	No	1 Yes	16	Yes	4	4	Richer/Richest	0 to 1 prior birth	No	11	23
30 to 48 years	Home/Other	No school/Primary	Agricultural labor/Casual labor	Middle	Currently Married	No	1 Yes	19	Yes	2	3	Middle	4+ prior births	Yes	14	32
20 to 29 years	Health Facility	No school/Primary	Agricultural labor/Casual labor	Richer	Currently Married	No	1 Yes	15	No	2	4	Richer/Richest	2 to 3 prior births	Yes	12	36
20 to 29 years	Health Facility	College or above	Self-employed in petty trade/Self-employed small scale industry	Richer	Currently Married	Yes	1 Yes	18	Yes	3	4	Richer/Richest	0 to 1 prior birth	No	13	32
15 to 19 years	Health Facility	No school/Primary	Agricultural labor/Casual labor	Richer	Currently Married	No	1 Yes	20	Yes	4	4	Richer/Richest	2 to 3 prior births	Yes	12	33
20 to 29 years	Health Facility	No school/Primary	Self-employed in petty trade/Self-employed small scale industry	Middle	Currently Married	Yes	1 Yes	15	No	4	4	Middle	2 to 3 prior births	Yes	13	37
20 to 29 years	Health Facility	Post-primary/vocational/Secondary	Salaried worker	Richest	Currently Married	No	1 Yes	16	Yes	4	6	Richer/Richest	0 to 1 prior birth	No	12	30
20 to 29 years	Health Facility	Post-primary/vocational/Secondary	No partner	Poorest	Not Married	No	1 Yes	20	Yes	1	3	Poorest	2 to 3 prior births	Yes	12	22
30 to 48 years	Home/Other	No school/Primary	Agricultural labor/Casual labor	Richer	Currently Married	No	1 Yes	17	Yes	3	0	Richer/Richest	4+ prior births	Yes	12	31
20 to 29 years	Health Facility	No school/Primary	Agricultural labor/Casual labor	Poorest	Currently Married	No	1 Yes	14	Yes	5	5	Poorest	4+ prior births	Yes	12	19
20 to 29 years	Health Facility	No school/Primary	Agricultural labor/Casual labor	Poorest	Currently Married	No	1 Yes	19	Yes	4	6	Poorest	2 to 3 prior births	Yes	12	29
30 to 48 years	Health Facility	Post-primary/vocational/Secondary	Salaried worker	Poorer	Currently Married	No	1 Yes	18	Yes	3	4	Poorer	4+ prior births	Yes	13	29
20 to 29 years	Home/Other	No school/Primary	Self-employed in petty trade/Self-employed small scale industry	Poorest	Currently Married	No	1 Yes	15	No	1	1	Poorest	2 to 3 prior births	Yes	13	29
15 to 19 years	Health Facility	Post-primary/vocational/Secondary	No partner	Richer	Not Married	No	1 Yes	15	Yes	2	6	Richer/Richest	0 to 1 prior birth	No	12	25
30 to 48 years	Health Facility	No school/Primary	Salaried worker	Richest	Currently Married	No	1 Yes	19	Yes	4	4	Richer/Richest	4+ prior births	Yes	11	27
20 to 29 years	Health Facility	No school/Primary	No partner	Poorest	Not Married	No	1 Yes	19	No	0	1	Poorest	4+ prior births	No	10	22
20 to 29 years	Health Facility	No school/Primary	Self-employed in petty trade/Self-employed small scale industry	Poorest	Currently Married	No	1 Yes	15	Yes	2	2	Poorest	2 to 3 prior births	Yes	12	27
20 to 29 years	Health Facility	Post-primary/vocational/Secondary	Salaried worker	Richest	Currently Married	No	1 Yes	15	Yes	2	4	Richer/Richest	2 to 3 prior births	Yes	12	36
30 to 48 years	Health Facility	College or above	Salaried worker	Richest	Currently Married	No	1 Yes	17	Yes	3	3	Richer/Richest	2 to 3 prior births	Yes	12	30
20 to 29 years	Health Facility	No school/Primary	Agricultural labor/Casual labor	Richest	Currently Married	No	1 Yes	17	Yes	2	5	Richer/Richest	2 to 3 prior births	Yes	10	21
15 to 19 years	Health Facility	No school/Primary	Agricultural labor/Casual labor	Richest	Currently Married	No	1 Yes	19	Yes	2	1	Richer/Richest	0 to 1 prior birth	No	3	17
20 to 29 years	Health Facility	No school/Primary	Agricultural labor/Casual labor	Poorer	Currently Married	No	1 Yes	20	Yes	4	4	Poorer	0 to 1 prior birth	No	11	36
15 to 19 years	Health Facility	Post-primary/vocational/Secondary	No partner	Poorer	Not Married	No	1 Yes	13	Yes	4	2	Poorer	0 to 1 prior birth	No	12	19
30 to 48 years	Health Facility	College or above	Self-employed in petty trade/Self-employed small scale industry	Richer	Currently Married	Yes	1 Yes	17	Yes	3	2	Richer/Richest	4+ prior births	Yes	11	29
15 to 19 years	Health Facility	Post-primary/vocational/Secondary	No partner	Poorest	Not Married	No	1 Yes	15	Yes	0	1	Poorest	0 to 1 prior birth	No	8	12
30 to 48 years	Home/Other	No school/Primary	Self-employed in petty trade/Self-employed small scale industry	Poorest	Currently Married	Yes	1 Yes	12	Yes	0	0	Poorest	2 to 3 prior births	Yes	10	28
30 to 48 years	Health Facility	College or above	Salaried worker	Richest	Currently Married	Yes	1 Yes	18	Yes	4	4	Richer/Richest	4+ prior births	Yes	11	33
20 to 29 years	Home/Other	No school/Primary	Self-employed in petty trade/Self-employed small scale industry	Middle	Currently Married	No	1 Yes	15	Yes	2	1	Middle	2 to 3 prior births	Yes	13	27
20 to 29 years	Health Facility	Post-primary/vocational/Secondary	Agricultural labor/Casual labor	Poorer	Currently Married	No	1 Yes	20	Yes	4	2	Poorer	0 to 1 prior birth	No	10	16
20 to 29 years	Home/Other	No school/Primary	Agricultural labor/Casual labor	Middle	Currently Married	No	1 Yes	20	Yes	2	3	Middle	2 to 3 prior births	Yes	13	38
15 to 19 years	Health Facility	Post-primary/vocational/Secondary	No partner	Poorest	Not Married	No	1 Yes	17	Yes	5	4	Poorest	0 to 1 prior birth	No	10	16
20 to 29 years	Health Facility	College or above	Salaried worker	Richest	Currently Married	No	1 Yes	20	Yes	2	4	Richer/Richest	4+ prior births	Yes	12	28
20 to 29 years	Health Facility	Post-primary/vocational/Secondary	Salaried worker	Richest	Currently Married	No	1 Yes	15	Yes	2	3	Richer/Richest	2 to 3 prior births	Yes	12	38
30 to 48 years	Health Facility	Post-primary/vocational/Secondary	Salaried worker	Middle	Currently Married	Yes	1 Yes	19	Yes	3	4	Middle	4+ prior births	Yes	10	27
20 to 29 years	Health Facility	Post-primary/vocational/Secondary	Self-employed in petty trade/Self-employed small scale industry	Richest	Currently Married	No	1 Yes	20	Yes	4	6	Richer/Richest	0 to 1 prior birth	No	13	35
20 to 29 years	Health Facility	No school/Primary	Agricultural labor/Casual labor	Poorer	Currently Married	Yes	1 Yes	20	Yes	2	3	Poorer	2 to 3 prior births	Yes	13	38
20 to 29 years	Health Facility	Post-primary/vocational/Secondary	Self-employed in petty trade/Self-employed small scale industry	Middle	Currently Married	No	1 Yes	17	Yes	2	4	Middle	2 to 3 prior births	Yes	11	24
15 to 19 years	Health Facility	No school/Primary	No partner	Richer	Not Married	No	1 Yes	13	Yes	0	4	Richer/Richest	0 to 1 prior birth	No	10	14
20 to 29 years	Health Facility	Post-primary/vocational/Secondary	Self-employed in petty trade/Self-employed small scale industry	Richer	Currently Married	Yes	1 Yes	18	Yes	3	4	Richer/Richest	0 to 1 prior birth	No	13	28
30 to 48 years	Health Facility	Post-primary/vocational/Secondary	Self-employed in petty trade/Self-employed small scale industry	Richest	Currently Married	No	1 Yes	18	Yes	2	1	Richer/Richest	4+ prior births	Yes	12	27
20 to 29 years	Health Facility	Post-primary/vocational/Secondary	Agricultural labor/Casual labor	Richest	Currently Married	No	1 Yes	20	Yes	3	4	Richer/Richest	0 to 1 prior birth	No	14	39
20 to 29 years	Health Facility	Post-primary/vocational/Secondary	No partner	Richest	Not Married	No	1 Yes	7	Yes	2	1	Richer/Richest	0 to 1 prior birth	No	12	27
20 to 29 years	Health Facility	College or above	Self-employed in petty trade/Self-employed small scale industry	Richest	Currently Married	No	1 Yes	16	Yes	1	1	Richer/Richest	0 to 1 prior birth	No	13	28
20 to 29 years	Health Facility	Post-primary/vocational/Secondary	Salaried worker	Richest	Currently Married	No	1 Yes	16	Yes	4	4	Richer/Richest	2 to 3 prior births	Yes	11	31
15 to 19 years	Health Facility	Post-primary/vocational/Secondary	Agricultural labor/Casual labor	Poorest	Currently Married	No	1 Yes	18	Yes	0	2	Poorest	0 to 1 prior birth	No	10	18
20 to 29 years	Health Facility	No school/Primary	Self-employed in petty trade/Self-employed small scale industry	Richer	Currently Married	No	1 Yes	15	Yes	2	3	Richer/Richest	2 to 3 prior births	Yes	13	29
20 to 29 years	Health Facility	Post-primary/vocational/Secondary	Agricultural labor/Casual labor	Richest	Currently Married	No	1 Yes	19	Yes	4	4	Richer/Richest	2 to 3 prior births	Yes	9	24
20 to 29 years	Health Facility	No school/Primary	Agricultural labor/Casual labor	Middle	Currently Married	No	1 Yes	15	No	0	3	Middle	2 to 3 prior births	Yes	13	26
20 to 29 years	Health Facility	Post-primary/vocational/Secondary	Salaried worker	Richest	Currently Married	Yes	1 Yes	18	Yes	3	4	Richer/Richest	2 to 3 prior births	Yes	13	30
30 to 48 years	Health Facility	Post-primary/vocational/Secondary	Self-employed in petty trade/Self-employed small scale industry	Richest	Currently Married	No	1 Yes	17	Yes	4	5	Richer/Richest	4+ prior births	Yes	12	28
20 to 29 years	Health Facility	Post-primary/vocational/Secondary	Unemployed/homemaker/Other	Richer	Currently Married	No	1 Yes	14	Yes	2	3	Richer/Richest	0 to 1 prior birth	No	12	27
15 to 19 years	Health Facility	No school/Primary	Self-employed in petty trade/Self-employed small scale industry	Richer	Currently Married	No	1 Yes	15	Yes	2	4	Richer/Richest	0 to 1 prior birth	No	12	38
30 to 48 years	Health Facility	No school/Primary	Salaried worker	Poorest	Currently Married	No	1 Yes	20	Yes	2	0	Poorest	4+ prior births	Yes	6	19
20 to 29 years	Health Facility	Post-primary/vocational/Secondary	Self-employed in petty trade/Self-employed small scale industry	Richer	Currently Married	Yes	1 Yes	17	Yes	2	3	Richer/Richest	2 to 3 prior births	Yes	11	21
20 to 29 years	Health Facility	No school/Primary	Agricultural labor/Casual labor	Middle	Currently Married	No	1 Yes	14	Yes	4	5	Middle	4+ prior births	Yes	13	29
15 to 19 years	Home/Other	No school/Primary	Agricultural labor/Casual labor	Poorest	Currently Married	No	1 Yes	20	Yes	1	1	Poorest	0 to 1 prior birth	No	12	25
30 to 48 years	Health Facility	Post-primary/vocational/Secondary	Self-employed in petty trade/Self-employed small scale industry	Middle	Currently Married	Yes	1 Yes	18	Yes	3	5	Middle	2 to 3 prior births	Yes	12	27
20 to 29 years	Health Facility	No school/Primary	Agricultural labor/Casual labor	Poorest	Currently Married	No	1 Yes	20	No	0	2	Poorest	2 to 3 prior births	Yes	8	23
30 to 48 years	Health Facility	No school/Primary	Agricultural labor/Casual labor	Richer	Currently Married	No	1 Yes	18	Yes	4	5	Richer/Richest	4+ prior births	Yes	10	33
20 to 29 years	Health Facility	No school/Primary	Agricultural labor/Casual labor	Poorest	Currently Married	No	1 Yes	20	Yes	4	5	Poorest	2 to 3 prior births	Yes	8	26
15 to 19 years	Home/Other	No school/Primary	No partner	Poorest	Not Married	No	1 Yes	15	Yes	2	2	Poorest	0 to 1 prior birth	No	9	39
15 to 19 years	Health Facility	No school/Primary	No partner	Poorer	Not Married	No	1 Yes	20	Yes	2	3	Poorer	0 to 1 prior birth	No	15	35
20 to 29 years	Health Facility	Post-primary/vocational/Secondary	No partner	Richest	Not Married	Yes	1 Yes	20	Yes	2	2	Richer/Richest	0 to 1 prior birth	No	12	25
20 to 29 years	Health Facility	Post-primary/vocational/Secondary	Self-employed in petty trade/Self-employed small scale industry	Richer	Currently Married	No	1 Yes	13	Yes	1	1	Richer/Richest	2 to 3 prior births	Yes	11	22
20 to 29 years	Health Facility	College or above	Salaried worker	Richer	Currently Married	No	1 Yes	20	Yes	3	6	Richer/Richest	2 to 3 prior births	Yes	13	14
20 to 29 years	Health Facility	No school/Primary	Agricultural labor/Casual labor	Poorest	Currently Married	No	1 Yes	16	Yes	2	3	Poorest	4+ prior births	Yes	10	27
20 to 29 years	Home/Other	No school/Primary	Agricultural labor/Casual labor	Richer	Currently Married	No	1 Yes	17	Yes	4	5	Richer/Richest	2 to 3 prior births	Yes	10	22
20 to 29 years	Health Facility	No school/Primary	Self-employed in petty trade/Self-employed small scale industry	Poorest	Currently Married	Yes	1 Yes	18	No	2	2	Poorest	2 to 3 prior births	Yes	11	13
30 to 48 years	Health Facility	No school/Primary	Agricultural labor/Casual labor	Poorest	Currently Married	No	1 Yes	17	Yes	1	3	Poorest	4+ prior births	Yes	10	28
20 to 29 years	Health Facility	No school/Primary	Agricultural labor/Casual labor	Richer	Currently Married	Yes	1 Yes	15	Yes	4	4	Richer/Richest	2 to 3 prior births	Yes	11	26
15 to 19 years	Health Facility	Post-primary/vocational/Secondary	No partner	Richest	Not Married	No	1 Yes	20	Yes	2	6	Richer/Richest	0 to 1 prior birth	No	9	31
30 to 48 years	Health Facility	No school/Primary	Agricultural labor/Casual labor	Middle	Currently Married	No	1 Yes	16	Yes	2	3	Middle	2 to 3 prior births	Yes	12	28
20 to 29 years	Health Facility	No school/Primary	Agricultural labor/Casual labor	Richest	Currently Married	Yes	1 Yes	17	Yes	2	2	Richer/Richest	2 to 3 prior births	Yes	10	21
30 to 48 years	Health Facility	Post-primary/vocational/Secondary	Agricultural labor/Casual labor	Middle	Currently Married	No	1 Yes	20	Yes	2	3	Middle	2 to 3 prior births	No	13	22
20 to 29 years	Health Facility	No school/Primary	No partner	Richer	Not Married	No	1 Yes	17	Yes	5	3	Richer/Richest	0 to 1 prior birth	No	9	22
20 to 29 years	Health Facility	No school/Primary	Self-employed in petty trade/Self-employed small scale industry	Poorer	Currently Married	No	1 Yes	15	No	2	4	Poorer	2 to 3 prior births	Yes	12	36
20 to 29 years	Health Facility	Post-primary/vocational/Secondary	No partner	Richest	Not Married	No	1 Yes	18	Yes	2	5	Richer/Richest	0 to 1 prior birth	No	13	25
20 to 29 years	Health Facility	College or above	Salaried worker	Richer	Currently Married	No	1 Yes	20	Yes	3	4	Richer/Richest	2 to 3 prior births	No	14	33
20 to 29 years	Health Facility	College or above	Salaried worker	Middle	Currently Married	No	1 Yes	17	Yes	3	6	Middle	0 to 1 prior birth	No	11	27
20 to 29 years	Health Facility	Post-primary/vocational/Secondary	Self-employed in petty trade/Self-employed small scale industry	Richer	Currently Married	Yes	1 Yes	20	Yes	3	5	Richer/Richest	2 to 3 prior births	Yes	11	31
30 to 48 years	Health Facility	No school/Primary	Agricultural labor/Casual labor	Poorest	Currently Married	No	1 Yes	16	No	2	2	Poorest	4+ prior births	No	13	20
30 to 48 years	Health Facility	No school/Primary	Agricultural labor/Casual labor	Richer	Currently Married	Yes	1 Yes	12	No	3	6	Richer/Richest	4+ prior births	No	10	24
20 to 29 years	Home/Other	No school/Primary	Self-employed in petty trade/Self-employed small scale industry	Poorer	Currently Married	No	1 Yes	17	Yes	3	5	Poorer	0 to 1 prior birth	No	6	16
20 to 29 years	Health Facility	No school/Primary	Self-employed in petty trade/Self-employed small scale industry	Middle	Currently Married	No	1 Yes	18	No	2	4	Middle	4+ prior births	Yes	9	20
30 to 48 years	Health Facility	College or above	Salaried worker	Richest	Currently Married	Yes	1 Yes	17	Yes	3	4	Richer/Richest	2 to 3 prior births	Yes	13	32
30 to 48 years	Home/Other	Post-primary/vocational/Secondary	Self-employed in petty trade/Self-employed small scale industry	Poorer	Currently Married	Yes	1 Yes	20	Yes	4	5	Poorer	4+ prior births	Yes	15	39
15 to 19 years	Health Facility	No school/Primary	Agricultural labor/Casual labor	Poorest	Currently Married	Yes	1 Yes	19	Yes	2	2	Poorest	2 to 3 prior births	Yes	14	39
30 to 48 years	Health Facility	No school/Primary	Agricultural labor/Casual labor	Poorer	Currently Married	No	1 Yes	20	Yes	2	3	Poorer	4+ prior births	Yes	14	39
20 to 29 years	Health Facility	Post-primary/vocational/Secondary	Self-employed in petty trade/Self-employed small scale industry	Middle	Currently Married	No	1 Yes	19	Yes	4	3	Middle	2 to 3 prior births	Yes	12	28
30 to 48 years	Home/Other	No school/Primary	Unemployed/homemaker/Other	Poorer	Currently Married	No	1 Yes	11	No	5	5	Poorer	4+ prior births	Yes	5	16
20 to 29 years	Health Facility	No school/Primary	No partner	Middle	Not Married	No	1 Yes	17	Yes	4	4	Middle	4+ prior births	Yes	11	26
20 to 29 years	Health Facility	Post-primary/vocational/Secondary	No partner	Middle	Not Married	No	1 Yes	14	Yes	3	4	Middle	0 to 1 prior birth	No	10	25
30 to 48 years	Health Facility	No school/Primary	Agricultural labor/Casual labor	Poorer	Currently Married	Yes	1 Yes	20	Yes	3	4	Poorer	4+ prior births	Yes	16	28
30 to 48 years	Health Facility	Post-primary/vocational/Secondary	Agricultural labor/Casual labor	Richer	Currently Married	No	1 Yes	18	Yes	2	5	Richer/Richest	4+ prior births	Yes	11	28
20 to 29 years	Health Facility	No school/Primary	Agricultural labor/Casual labor	Poorest	Currently Married	No	1 Yes	19	Yes	0	1	Poorest	2 to 3 prior births	Yes	11	22
20 to 29 years	Health Facility	Post-primary/vocational/Secondary	Salaried worker	Poorer	Currently Married	No	1 Yes	20	Yes	2	3	Poorer	4+ prior births	Yes	10	32
20 to 29 years	Health Facility	No school/Primary	Agricultural labor/Casual labor	Poorest	Currently Married	No	1 Yes	18	No	4	4	Poorest	2 to 3 prior births	Yes	9	23
30 to 48 years	Health Facility	No school/Primary	Salaried worker	Richer	Currently Married	Yes	1 Yes	18	No	3	3	Richer/Richest	4+ prior births	Yes	11	25
15 to 19 years	Health Facility	No school/Primary	No partner	Middle	Not Married	No	1 Yes	15	Yes	2	2	Middle	0 to 1 prior birth	No	12	31
30 to 48 years	Health Facility	No school/Primary	Agricultural labor/Casual labor	Richest	Currently Married	No	1 Yes	19	Yes	2	2	Richer/Richest	2 to 3 prior births	Yes	12	26
20 to 29 years	Health Facility	Post-primary/vocational/Secondary	Salaried worker	Richest	Currently Married	No	1 Yes	15	Yes	3	5	Richer/Richest	2 to 3 prior births	Yes	11	22
30 to 48 years	Health Facility	No school/Primary	Agricultural labor/Casual labor	Poorer	Currently Married	No	1 Yes	18	Yes	4	3	Poorer	4+ prior births	Yes	8	27
20 to 29 years	Health Facility	No school/Primary	Self-employed in petty trade/Self-employed small scale industry	Poorer	Currently Married	No	1 Yes	15	Yes	2	4	Poorer	4+ prior births	Yes	12	15
30 to 48 years	Health Facility	College or above	Agricultural labor/Casual labor	Middle	Currently Married	No	1 Yes	20	Yes	2	2	Middle	4+ prior births	Yes	10	23
20 to 29 years	Health Facility	No school/Primary	Agricultural labor/Casual labor	Poorer	Currently Married	No	1 Yes	14	Yes	3	3	Poorer	2 to 3 prior births	Yes	9	20
15 to 19 years	Home/Other	No school/Primary	Unemployed/homemaker/Other	Poorer	Currently Married	No	1 Yes	15	Yes	2	1	Poorer	0 to 1 prior birth	No	11	32
15 to 19 years	Health Facility	Post-primary/vocational/Secondary	No partner	Richer	Not Married	No	1 Yes	13	Yes	0	0	Richer/Richest	0 to 1 prior birth	No	13	28
20 to 29 years	Health Facility	No school/Primary	Agricultural labor/Casual labor	Poorer	Currently Married	Yes	1 Yes	20	Yes	4	4	Poorer	0 to 1 prior birth	No	14	39
20 to 29 years	Health Facility	No school/Primary	Agricultural labor/Casual labor	Poorer	Currently Married	No	1 Yes	16	Yes	6	4	Poorer	0 to 1 prior birth	No	11	22
20 to 29 years	Health Facility	Post-primary/vocational/Secondary	Agricultural labor/Casual labor	Richer	Currently Married	No	1 Yes	18	Yes	2	3	Richer/Richest	4+ prior births	Yes	10	23
20 to 29 years	Health Facility	No school/Primary	Self-employed in petty trade/Self-employed small scale industry	Poorest	Currently Married	Yes	1 Yes	18	No	3	4	Poorest	2 to 3 prior births	Yes	12	20
30 to 48 years	Health Facility	College or above	Salaried worker	Richest	Currently Married	Yes	1 Yes	16	Yes	4	3	Richer/Richest	4+ prior births	Yes	10	27
20 to 29 years	Health Facility	No school/Primary	Agricultural labor/Casual labor	Middle	Currently Married	No	1 Yes	17	Yes	2	4	Middle	2 to 3 prior births	Yes	8	20
20 to 29 years	Health Facility	Post-primary/vocational/Secondary	Self-employed in petty trade/Self-employed small scale industry	Poorest	Currently Married	No	1 Yes	15	Yes	3	4	Poorest	0 to 1 prior birth	No	9	34
30 to 48 years	Health Facility	No school/Primary	Agricultural labor/Casual labor	Poorer	Currently Married	Yes	1 Yes	20	No	3	4	Poorer	4+ prior births	Yes	12	27
20 to 29 years	Health Facility	College or above	Salaried worker	Richest	Currently Married	Yes	1 Yes	20	Yes	4	4	Richer/Richest	0 to 1 prior birth	No	14	35
30 to 48 years	Health Facility	Post-primary/vocational/Secondary	Unemployed/homemaker/Other	Richer	Currently Married	No	1 Yes	15	Yes	1	0	Richer/Richest	2 to 3 prior births	Yes	10	23
15 to 19 years	Home/Other	No school/Primary	No partner	Richer	Not Married	No	1 Yes	17	Yes	2	2	Richer/Richest	0 to 1 prior birth	No	12	25
30 to 48 years	Home/Other	No school/Primary	Agricultural labor/Casual labor	Poorer	Currently Married	No	1 Yes	15	No	2	3	Poorer	4+ prior births	No	4	17
20 to 29 years	Health Facility	No school/Primary	Agricultural labor/Casual labor	Richer	Currently Married	No	1 Yes	20	Yes	4	3	Richer/Richest	2 to 3 prior births	Yes	4	10
20 to 29 years	Health Facility	Post-primary/vocational/Secondary	Salaried worker	Middle	Currently Married	Yes	1 Yes	20	Yes	2	4	Middle	2 to 3 prior births	No	11	32
20 to 29 years	Health Facility	No school/Primary	Self-employed in petty trade/Self-employed small scale industry	Poorest	Currently Married	Yes	1 Yes	20	Yes	4	4	Poorest	4+ prior births	Yes	13	30
20 to 29 years	Health Facility	No school/Primary	Self-employed in petty trade/Self-employed small scale industry	Poorest	Currently Married	No	1 Yes	15	No	3	5	Poorest	4+ prior births	Yes	11	21
20 to 29 years	Health Facility	No school/Primary	Agricultural labor/Casual labor	Middle	Currently Married	No	1 Yes	20	Yes	3	4	Middle	2 to 3 prior births	Yes	10	19
20 to 29 years	Health Facility	No school/Primary	Agricultural labor/Casual labor	Poorer	Currently Married	No	1 Yes	19	Yes	4	6	Poorer	2 to 3 prior births	Yes	14	29
20 to 29 years	Health Facility	Post-primary/vocational/Secondary	Self-employed in petty trade/Self-employed small scale industry	Middle	Currently Married	No	1 Yes	19	Yes	4	4	Middle	0 to 1 prior birth	No	13	30
20 to 29 years	Health Facility	College or above	No partner	Richer	Not Married	No	1 Yes	19	Yes	0	4	Richer/Richest	0 to 1 prior birth	No	12	32
20 to 29 years	Home/Other	No school/Primary	No partner	Poorest	Not Married	No	1 Yes	8	No	2	2	Poorest	4+ prior births	Yes	9	20
30 to 48 years	Home/Other	No school/Primary	Unemployed/homemaker/Other	Richer	Currently Married	No	1 Yes	17	Yes	0	3	Richer/Richest	4+ prior births	Yes	10	30
30 to 48 years	Home/Other	No school/Primary	Self-employed in petty trade/Self-employed small scale industry	Richer	Currently Married	Yes	1 Yes	20	Yes	4	5	Richer/Richest	4+ prior births	Yes	13	38
20 to 29 years	Health Facility	College or above	Salaried worker	Richest	Currently Married	No	1 Yes	14	Yes	2	4	Richer/Richest	0 to 1 prior birth	No	13	36
20 to 29 years	Health Facility	No school/Primary	Agricultural labor/Casual labor	Richer	Currently Married	No	1 Yes	17	Yes	4	2	Richer/Richest	2 to 3 prior births	Yes	15	30
20 to 29 years	Health Facility	No school/Primary	Agricultural labor/Casual labor	Poorest	Currently Married	No	1 Yes	15	Yes	2	3	Poorest	4+ prior births	Yes	9	22
20 to 29 years	Health Facility	No school/Primary	No partner	Poorest	Not Married	Yes	1 Yes	20	No	4	1	Poorest	2 to 3 prior births	No	12	33
20 to 29 years	Home/Other	No school/Primary	Unemployed/homemaker/Other	Poorer	Currently Married	No	1 Yes	17	Yes	1	3	Poorer	2 to 3 prior births	Yes	10	28
20 to 29 years	Health Facility	No school/Primary	Self-employed in petty trade/Self-employed small scale industry	Poorer	Currently Married	Yes	1 Yes	18	No	4	3	Poorer	2 to 3 prior births	Yes	14	38
20 to 29 years	Health Facility	No school/Primary	Unemployed/homemaker/Other	Richer	Currently Married	No	1 Yes	16	Yes	1	1	Richer/Richest	2 to 3 prior births	Yes	9	13
30 to 48 years	Health Facility	No school/Primary	Agricultural labor/Casual labor	Poorest	Currently Married	No	1 Yes	15	No	2	2	Poorest	4+ prior births	Yes	12	23
20 to 29 years	Health Facility	Post-primary/vocational/Secondary	Agricultural labor/Casual labor	Poorer	Currently Married	No	1 Yes	17	Yes	4	3	Poorer	2 to 3 prior births	Yes	12	23
15 to 19 years	Health Facility	No school/Primary	Agricultural labor/Casual labor	Poorest	Currently Married	Yes	1 Yes	20	No	3	2	Poorest	2 to 3 prior births	Yes	12	39
30 to 48 years	Health Facility	No school/Primary	Agricultural labor/Casual labor	Poorer	Currently Married	No	1 Yes	17	Yes	4	4	Poorer	4+ prior births	Yes	13	29
20 to 29 years	Health Facility	No school/Primary	Salaried worker	Poorest	Currently Married	No	1 Yes	18	No	3	4	Poorest	2 to 3 prior births	Yes	13	24
15 to 19 years	Health Facility	No school/Primary	Self-employed in petty trade/Self-employed small scale industry	Poorer	Currently Married	No	1 Yes	13	Yes	2	4	Poorer	2 to 3 prior births	No	6	14
30 to 48 years	Home/Other	No school/Primary	Agricultural labor/Casual labor	Poorer	Currently Married	No	1 Yes	16	Yes	2	0	Poorer	4+ prior births	Yes	8	31
20 to 29 years	Health Facility	College or above	No partner	Richer	Not Married	Yes	1 Yes	17	No	5	6	Richer/Richest	0 to 1 prior birth	No	12	38
30 to 48 years	Home/Other	No school/Primary	Agricultural labor/Casual labor	Poorer	Currently Married	No	1 Yes	15	No	2	2	Poorer	4+ prior births	No	11	31
20 to 29 years	Health Facility	Post-primary/vocational/Secondary	Self-employed in petty trade/Self-employed small scale industry	Richer	Currently Married	Yes	1 Yes	12	Yes	3	5	Richer/Richest	2 to 3 prior births	Yes	13	27
20 to 29 years	Health Facility	No school/Primary	Agricultural labor/Casual labor	Poorer	Currently Married	No	1 Yes	18	Yes	2	3	Poorer	2 to 3 prior births	Yes	13	29
20 to 29 years	Health Facility	No school/Primary	Agricultural labor/Casual labor	Poorer	Currently Married	Yes	1 Yes	20	Yes	4	5	Poorer	2 to 3 prior births	Yes	12	31
20 to 29 years	Health Facility	Post-primary/vocational/Secondary	Salaried worker	Poorer	Currently Married	No	1 Yes	20	Yes	2	6	Poorer	2 to 3 prior births	Yes	11	38
20 to 29 years	Health Facility	No school/Primary	Salaried worker	Richest	Currently Married	Yes	1 Yes	18	No	4	5	Richer/Richest	2 to 3 prior births	Yes	13	23
20 to 29 years	Health Facility	Post-primary/vocational/Secondary	Agricultural labor/Casual labor	Middle	Currently Married	No	1 Yes	18	Yes	4	5	Middle	2 to 3 prior births	Yes	13	30
20 to 29 years	Health Facility	No school/Primary	Agricultural labor/Casual labor	Poorest	Not Married	No	1 Yes	20	No	0	1	Poorest	2 to 3 prior births	Yes	12	26
30 to 48 years	Health Facility	College or above	Salaried worker	Richest	Currently Married	Yes	1 Yes	20	Yes	6	3	Richer/Richest	2 to 3 prior births	Yes	11	32
20 to 29 years	Health Facility	College or above	Agricultural labor/Casual labor	Richer	Currently Married	No	1 Yes	17	Yes	1	0	Richer/Richest	0 to 1 prior birth	No	12	20
20 to 29 years	Health Facility	College or above	Salaried worker	Richest	Currently Married	Yes	1 Yes	20	Yes	2	5	Richer/Richest	2 to 3 prior births	Yes	12	16
20 to 29 years	Health Facility	Post-primary/vocational/Secondary	Salaried worker	Richer	Currently Married	Yes	1 Yes	20	Yes	4	3	Richer/Richest	0 to 1 prior birth	No	14	39
15 to 19 years	Health Facility	Post-primary/vocational/Secondary	Agricultural labor/Casual labor	Richer	Currently Married	No	1 Yes	17	Yes	4	3	Richer/Richest	0 to 1 prior birth	No	8	30
30 to 48 years	Health Facility	College or above	Salaried worker	Richest	Currently Married	Yes	1 Yes	17	Yes	4	4	Richer/Richest	2 to 3 prior births	Yes	13	31
20 to 29 years	Health Facility	No school/Primary	No partner	Poorer	Not Married	No	1 Yes	17	Yes	2	3	Poorer	2 to 3 prior births	Yes	12	20
20 to 29 years	Health Facility	Post-primary/vocational/Secondary	Agricultural labor/Casual labor	Richest	Currently Married	No	1 Yes	16	Yes	3	4	Richer/Richest	2 to 3 prior births	Yes	10	27
30 to 48 years	Health Facility	Post-primary/vocational/Secondary	Salaried worker	Richer	Currently Married	No	1 Yes	20	Yes	4	3	Richer/Richest	4+ prior births	Yes	11	26
20 to 29 years	Health Facility	No school/Primary	Agricultural labor/Casual labor	Poorer	Currently Married	No	1 Yes	17	Yes	4	4	Poorer	4+ prior births	Yes	10	23
20 to 29 years	Health Facility	No school/Primary	Agricultural labor/Casual labor	Poorer	Currently Married	No	1 Yes	18	Yes	4	3	Poorer	4+ prior births	Yes	11	34
20 to 29 years	Health Facility	College or above	No partner	Richest	Not Married	No	1 Yes	20	Yes	2	1	Richer/Richest	0 to 1 prior birth	No	10	26
30 to 48 years	Health Facility	College or above	No partner	Richest	Not Married	Yes	1 Yes	20	Yes	2	3	Richer/Richest	2 to 3 prior births	Yes	13	29
20 to 29 years	Health Facility	No school/Primary	Unemployed/homemaker/Other	Poorer	Currently Married	No	1 Yes	20	Yes	2	1	Poorer	2 to 3 prior births	No	11	18
20 to 29 years	Health Facility	Post-primary/vocational/Secondary	Self-employed in petty trade/Self-employed small scale industry	Poorer	Currently Married	No	1 Yes	16	Yes	3	4	Poorer	2 to 3 prior births	Yes	10	32
20 to 29 years	Health Facility	College or above	Salaried worker	Richest	Currently Married	Yes	1 Yes	15	Yes	3	6	Richer/Richest	2 to 3 prior births	Yes	13	33
20 to 29 years	Health Facility	Post-primary/vocational/Secondary	Self-employed in petty trade/Self-employed small scale industry	Richest	Currently Married	Yes	1 Yes	19	Yes	4	5	Richer/Richest	2 to 3 prior births	Yes	14	39
30 to 48 years	Health Facility	No school/Primary	Self-employed in petty trade/Self-employed small scale industry	Richest	Currently Married	No	1 Yes	20	Yes	4	4	Richer/Richest	4+ prior births	Yes	12	23
15 to 19 years	Health Facility	Post-primary/vocational/Secondary	No partner	Middle	Not Married	No	1 Yes	19	Yes	2	2	Middle	0 to 1 prior birth	No	15	39
20 to 29 years	Health Facility	No school/Primary	No partner	Poorest	Not Married	Yes	1 Yes	19	No	2	5	Poorest	4+ prior births	Yes	9	32
20 to 29 years	Health Facility	Post-primary/vocational/Secondary	Agricultural labor/Casual labor	Richer	Currently Married	No	1 Yes	17	Yes	2	4	Richer/Richest	2 to 3 prior births	Yes	10	22
15 to 19 years	Health Facility	Post-primary/vocational/Secondary	Salaried worker	Richest	Currently Married	No	1 Yes	17	Yes	2	3	Richer/Richest	0 to 1 prior birth	No	11	30
15 to 19 years	Health Facility	No school/Primary	No partner	Poorest	Not Married	No	1 Yes	15	Yes	2	3	Poorest	0 to 1 prior birth	No	14	28
20 to 29 years	Health Facility	No school/Primary	Agricultural labor/Casual labor	Poorest	Currently Married	No	1 Yes	16	Yes	3	4	Poorest	4+ prior births	Yes	9	23
15 to 19 years	Home/Other	No school/Primary	No partner	Middle	Not Married	No	1 Yes	18	No	3	5	Middle	0 to 1 prior birth	No	11	28
15 to 19 years	Home/Other	No school/Primary	Self-employed in petty trade/Self-employed small scale industry	Richer	Currently Married	No	1 Yes	19	Yes	4	4	Richer/Richest	0 to 1 prior birth	No	12	26
20 to 29 years	Health Facility	No school/Primary	Salaried worker	Richest	Currently Married	No	1 Yes	15	Yes	3	4	Richer/Richest	0 to 1 prior birth	No	13	28
15 to 19 years	Health Facility	No school/Primary	No partner	Poorest	Not Married	No	1 Yes	20	No	0	0	Poorest	0 to 1 prior birth	No	14	33
20 to 29 years	Health Facility	No school/Primary	Agricultural labor/Casual labor	Poorest	Currently Married	No	1 Yes	13	Yes	2	2	Poorest	2 to 3 prior births	Yes	13	28
30 to 48 years	Health Facility	No school/Primary	Self-employed in petty trade/Self-employed small scale industry	Richest	Currently Married	Yes	1 Yes	20	Yes	4	6	Richer/Richest	4+ prior births	Yes	13	38
20 to 29 years	Health Facility	College or above	No partner	Richer	Not Married	No	1 Yes	20	Yes	2	4	Richer/Richest	0 to 1 prior birth	No	11	26
20 to 29 years	Health Facility	Post-primary/vocational/Secondary	Salaried worker	Poorer	Currently Married	No	1 Yes	17	Yes	3	4	Poorer	0 to 1 prior birth	No	14	34
20 to 29 years	Home/Other	No school/Primary	Agricultural labor/Casual labor	Poorest	Currently Married	No	1 Yes	15	No	0	0	Poorest	4+ prior births	Yes	11	22
15 to 19 years	Health Facility	Post-primary/vocational/Secondary	No partner	Richer	Not Married	No	1 Yes	20	Yes	4	6	Richer/Richest	0 to 1 prior birth	No	10	26
15 to 19 years	Health Facility	No school/Primary	No partner	Poorer	Not Married	No	1 Yes	20	Yes	4	4	Poorer	0 to 1 prior birth	No	15	39
20 to 29 years	Home/Other	No school/Primary	Agricultural labor/Casual labor	Richer	Currently Married	No	1 Yes	19	Yes	2	4	Richer/Richest	4+ prior births	Yes	7	26
20 to 29 years	Health Facility	No school/Primary	Agricultural labor/Casual labor	Poorest	Currently Married	No	1 Yes	14	No	2	4	Poorest	2 to 3 prior births	No	11	24
20 to 29 years	Health Facility	Post-primary/vocational/Secondary	Self-employed in petty trade/Self-employed small scale industry	Middle	Currently Married	No	1 Yes	17	Yes	3	3	Middle	2 to 3 prior births	Yes	12	29
20 to 29 years	Health Facility	Post-primary/vocational/Secondary	No partner	Middle	Not Married	No	1 Yes	19	Yes	3	2	Middle	0 to 1 prior birth	No	13	21
15 to 19 years	Health Facility	No school/Primary	Self-employed in petty trade/Self-employed small scale industry	Poorest	Currently Married	No	1 Yes	20	Yes	4	6	Poorest	2 to 3 prior births	Yes	12	23
20 to 29 years	Health Facility	Post-primary/vocational/Secondary	Self-employed in petty trade/Self-employed small scale industry	Richest	Currently Married	Yes	1 Yes	20	Yes	4	5	Richer/Richest	2 to 3 prior births	Yes	15	39
30 to 48 years	Health Facility	No school/Primary	Agricultural labor/Casual labor	Poorer	Currently Married	No	1 Yes	20	No	0	2	Poorer	4+ prior births	Yes	13	28
30 to 48 years	Health Facility	No school/Primary	Self-employed in petty trade/Self-employed small scale industry	Poorest	Currently Married	No	1 Yes	15	Yes	2	4	Poorest	4+ prior births	Yes	11	31
20 to 29 years	Health Facility	College or above	Salaried worker	Middle	Currently Married	Yes	1 Yes	20	Yes	2	2	Middle	0 to 1 prior birth	No	14	20
15 to 19 years	Health Facility	No school/Primary	No partner	Richer	Not Married	No	1 Yes	16	Yes	2	2	Richer/Richest	0 to 1 prior birth	No	12	27
30 to 48 years	Health Facility	Post-primary/vocational/Secondary	Agricultural labor/Casual labor	Richer	Currently Married	No	1 Yes	15	Yes	4	0	Richer/Richest	2 to 3 prior births	Yes	12	28
20 to 29 years	Health Facility	College or above	Salaried worker	Richest	Currently Married	Yes	1 Yes	20	Yes	6	6	Richer/Richest	0 to 1 prior birth	No	13	35
15 to 19 years	Health Facility	No school/Primary	No partner	Poorest	Not Married	No	1 Yes	20	Yes	2	1	Poorest	0 to 1 prior birth	No	12	17
30 to 48 years	Health Facility	Post-primary/vocational/Secondary	Agricultural labor/Casual labor	Richer	Currently Married	No	1 Yes	15	Yes	2	4	Richer/Richest	4+ prior births	Yes	11	37
20 to 29 years	Health Facility	College or above	Salaried worker	Richest	Currently Married	Yes	1 Yes	20	Yes	4	6	Richer/Richest	0 to 1 prior birth	No	15	36
20 to 29 years	Home/Other	No school/Primary	Agricultural labor/Casual labor	Poorest	Currently Married	No	1 Yes	14	Yes	3	2	Poorest	0 to 1 prior birth	No	9	18
30 to 48 years	Health Facility	No school/Primary	Agricultural labor/Casual labor	Poorer	Currently Married	Yes	1 Yes	20	Yes	3	1	Poorer	2 to 3 prior births	Yes	12	21

## Sheet: Data_Dictionary
Supplementary file 2: Quality of maternity care data dictionary
Variables used in analysis	Description
Age	Age of survey respondents
delivery_hf	Delivery location
Education	Highest level of education attained
Part_Occ	Partner Occupation
Wealth	Household wealth quintile (5 levels)
Marital_status	Current marital status
paid_employment	Respondent's Paid Employment
Literacy	Literacy level
anc_attendance	Antenatal care attendance
p_need	Perceived need scores
p_fin_acc	Perceived financial access scores
p_physical_acc	Perceived Physical access scores
Wealth_cat4	Household wealth variable (recoded to four levels)
Parity	Number of prior births
Prior_hfdel	Prior facility based childbirth
p_provision_antenatal	Perceived antenatal provision of care
p_experience	Perceived experience of care
